# Supplementary material for: Leveraging genetic interactions for adverse drug-drug interaction prediction
Source: PLoS Comput Biol. 2019 May 24;15(5):e1007068. doi: 10.1371/journal.pcbi.1007068 (PMC6553795; doi:10.1371/journal.pcbi.1007068)
Supplement: S2 Table — Statistical significance was determined by the two-sided permutation test on the sample mean. (XLSX) [file pcbi.1007068.s008.xlsx]

## Sheet: Sheet1
Genetic Interaction Socre
	Minimum	Mean	Median	Maximum
Interacting Drug Pairs	-0.0479±0.0031	-0.0262±0.0026	-0.0264±0.0027	-0.0037±0.0027
Non-interacting Drug Pairs	-0.0355±0.0010	-0.0128±0.0009	-0.0122±0.0009	0.0090±0.0009
Permutation Test P-value	0.00046	1e-05	<0.00001	6e-05
Remain after Feature Selection	Yes	No	No	Yes
Target Sequence Similarity Score
	Minimum	Mean	Median	Maximum
Interacting Drug Pairs	0.0387±0.0004	0.0736±0.0015	0.0630±0.0010	0.2115±0.0087
Non-interacting Drug Pairs	0.0410±0.0001	0.0612±0.0002	0.0584±0.0002	0.1039±0.0011
Permutation Test P-value	<0.00001	<0.00001	<0.00001	<0.00001
Remain after Feature Selection	Yes	Yes	Yes	Yes
Side Effect Similarity Score
	PT	HLT	HLGT	SOC
Interacting Drug Pairs	0.1242±0.0020	0.2646±0.0039	0.4264±0.0058	0.8241±0.0062
Non-interacting Drug Pairs	0.0952±0.0005	0.2009±0.0011	0.3348±0.0017	0.7424±0.0020
Permutation Test P-value	<0.00001	<0.00001	<0.00001	<0.00001
Remain after Feature Selection	No	Yes	Yes	No
Indication Similarity Score
	PT	HLT	HLGT	SOC
Interacting Drug Pairs	0.0323±0.0025	0.0473±0.0031	0.0722±0.0037	0.1933±0.0057
Non-interacting Drug Pairs	0.0079±0.0003	0.0133±0.0004	0.0272±0.0006	0.1332±0.0013
Permutation Test P-value	<0.00001	<0.00001	<0.00001	<0.00001
Remain after Feature Selection	Yes	No	Yes	Yes
