# Supplementary material for: Leveraging genetic interactions for adverse drug-drug interaction prediction
Source: PLoS Comput Biol. 2019 May 24;15(5):e1007068. doi: 10.1371/journal.pcbi.1007068 (PMC6553795; doi:10.1371/journal.pcbi.1007068)
Supplement: S3 Table — Tab 2: comparison of our method with Zhao and Cheng, 2014. Tab 3: model performance using only genetic interaction features of target sequence similarity features. (XLSX) [file pcbi.1007068.s009.xlsx]

## Sheet: Algorithm Comparison
All Features
	AUROC	P-value (Comparing with XGBoost)	AUPR	P-value (Comparing with XGBoost)	Time Consumed for Hyperparameter Tuning
XGBoost	0.7268±0.0017		0.3257±0.0024		80943s
Gradient Boosting	0.7173±0.0017	P = 8.04 × 10-5	0.3041±0.0022	P = 4.19 × 10-11	231766s
Random Forest	0.7097±0.0017	P = 1.58 × 10-12	0.2878±0.0023	P < 10-20	232841s
SVM	0.6376±0.0019	P < 10-20	0.2669±0.0022	P < 10-20	NA
Drop Genetic Interaction
	AUROC	AUPR	Time Consumed for Hyperparameter Tuning
XGBoost	0.6745±0.0016	0.2627±0.0024	83963s
Gradient Boosting	0.6805±0.0015	0.2672±0.0020	291602s
Random Forest	0.6812±0.0017	0.2632±0.0022	350602s
SVM	0.6282±0.0019	0.2586±0.0021	NA

## Sheet: Method Comparison
On Training Set
	AUROC	AUPR
Our Method	0.7268±0.0017	0.3257±0.0024
Cheng and Zhao	0.6897±0.0020	0.2670±0.0022
On Test Set
	AUROC	AUPR
Our Method	0.6894	0.2799
Cheng and Zhao	0.6475	0.1578

## Sheet: Feature Importance
	AUROC	AUPR
Only Include Genetic Interaction	0.6533±0.0024	0.2588±0.0026
Only Include Target Sequence Similarity	0.6145±0.0017	0.1903±0.0015
