# Supplementary material for: Leveraging genetic interactions for adverse drug-drug interaction prediction
Source: PLoS Comput Biol. 2019 May 24;15(5):e1007068. doi: 10.1371/journal.pcbi.1007068 (PMC6553795; doi:10.1371/journal.pcbi.1007068)
Supplement: S5 Table — (XLSX) [file pcbi.1007068.s011.xlsx]

## Sheet: Train Drug Pairs
ID1	ID2	Response
DB00570	DB00864	1
DB00482	DB00750	1
DB00091	DB00877	1
DB00661	DB01113	1
DB00228	DB00273	1
DB00563	DB01248	1
DB06772	DB08889	1
DB00233	DB00261	1
DB01100	DB01267	1
DB00774	DB01169	1
DB00228	DB00555	1
DB00228	DB00831	1
DB00661	DB01029	1
DB00750	DB01189	1
DB00993	DB01229	1
DB00695	DB01029	1
DB06287	DB06772	1
DB00350	DB01029	1
DB00472	DB00780	1
DB01197	DB01236	1
DB00661	DB01188	1
DB01169	DB01248	1
DB00214	DB00753	1
DB00228	DB05246	1
DB00605	DB01248	1
DB00214	DB01169	1
DB00623	DB00753	1
DB00780	DB01189	1
DB00399	DB00945	1
DB00780	DB01118	1
DB00903	DB01023	1
DB00435	DB00661	1
DB00631	DB01023	1
DB01113	DB01118	1
DB00903	DB01029	1
DB00233	DB00945	1
DB00270	DB00631	1
DB00877	DB01115	1
DB00903	DB01169	1
DB00296	DB01189	1
DB00605	DB01050	1
DB00795	DB01197	1
DB00214	DB00594	1
DB00321	DB00588	1
DB01115	DB01197	1
DB00623	DB00780	1
DB00321	DB01236	1
DB00541	DB00864	1
DB00753	DB01115	1
DB00472	DB00540	1
DB01029	DB01169	1
DB00774	DB01113	1
DB00555	DB01189	1
DB00540	DB01236	1
DB00296	DB00903	1
DB00555	DB00753	1
DB01248	DB01280	1
DB00864	DB00877	1
DB00945	DB01236	1
DB00631	DB01248	1
DB01030	DB01248	1
DB00605	DB01229	1
DB00780	DB01267	1
DB00945	DB04951	1
DB00661	DB00780	1
DB00903	DB01113	1
DB00273	DB01236	1
DB00570	DB06772	1
DB00472	DB01080	1
DB00903	DB01189	1
DB00310	DB00753	1
DB00228	DB00753	1
DB00091	DB00214	1
DB00795	DB01024	1
DB00631	DB06772	1
DB01073	DB01248	1
DB00228	DB01086	1
DB00588	DB01189	1
DB00435	DB01236	1
DB01050	DB01133	1
DB00270	DB01029	1
DB01115	DB01157	1
DB00472	DB00588	1
DB01248	DB06813	1
DB00399	DB00795	1
DB01115	DB01143	1
DB00091	DB00903	1
DB00555	DB01188	1
DB00631	DB01097	1
DB00281	DB00753	1
DB01189	DB01229	1
DB00594	DB00753	1
DB00675	DB06772	1
DB00436	DB00631	1
DB01229	DB06287	1
DB00903	DB01115	1
DB00945	DB01050	1
DB00399	DB01050	1
DB01169	DB06772	1
DB00270	DB01188	1
DB00564	DB00780	1
DB00605	DB01024	1
DB01280	DB06772	1
DB01033	DB06772	1
DB00753	DB00831	1
DB00091	DB00555	1
DB00270	DB01113	1
DB01113	DB01169	1
DB00850	DB01267	1
DB00747	DB01189	1
DB01023	DB01029	1
DB00435	DB00903	1
DB00774	DB01115	1
DB00903	DB01229	1
DB00310	DB00390	1
DB02546	DB06772	1
DB00273	DB01189	1
DB00310	DB01236	1
DB00296	DB01236	1
DB06287	DB08882	1
DB01189	DB06201	1
DB00214	DB00631	1
DB00831	DB01189	1
DB00631	DB01029	1
DB00228	DB00540	1
DB01002	DB01236	1
DB00270	DB01189	1
DB00540	DB01189	1
DB00774	DB01236	1
DB00774	DB01229	1
DB00228	DB00750	1
DB01248	DB08896	1
DB00541	DB01248	1
DB01029	DB01236	1
DB00310	DB01029	1
DB00228	DB01267	1
DB00661	DB01023	1
DB01029	DB01189	1
DB00631	DB00695	1
DB00993	DB01248	1
DB00472	DB01086	1
DB00214	DB00390	1
DB00780	DB01236	1
DB01029	DB01113	1
DB01143	DB01229	1
DB01229	DB06772	1
DB00232	DB01029	1
DB00232	DB00631	1
DB00310	DB00631	1
DB00270	DB01023	1
DB00780	DB01002	1
DB00594	DB01236	1
DB00780	DB00850	1
DB00310	DB01189	1
DB00570	DB01229	1
DB00270	DB00435	1
DB00780	DB01169	1
DB00864	DB06287	1
DB00214	DB00428	1
DB01229	DB08889	1
DB00753	DB01002	1
DB01033	DB01229	1
DB00631	DB01229	1
DB01236	DB06201	1
DB00228	DB00588	1
DB00695	DB01169	1
DB00594	DB00631	1
DB00436	DB01029	1
DB00753	DB00850	1
DB00753	DB01023	1
DB00472	DB00754	1
DB00296	DB00780	1
DB00774	DB00903	1
DB00524	DB01236	1
DB00435	DB00774	1
DB00675	DB01229	1
DB00661	DB00753	1
DB00296	DB01143	1
DB00774	DB00776	1
DB00661	DB00774	1
DB00296	DB01169	1
DB00780	DB01113	1
DB01074	DB01188	1
DB00588	DB00753	1
DB00754	DB01189	1
DB00390	DB00774	1
DB00228	DB00321	1
DB00270	DB00903	1
DB01024	DB01050	1
DB00605	DB06772	1
DB00631	DB00753	1
DB00541	DB06772	1
DB00631	DB01189	1
DB00774	DB01189	1
DB00588	DB00623	1
DB00588	DB01236	1
DB00780	DB01143	1
DB01113	DB01189	1
DB00232	DB00774	1
DB00441	DB01097	1
DB00605	DB01077	1
DB01115	DB01188	1
DB00774	DB01002	1
DB00321	DB00753	1
DB00472	DB00750	1
DB00439	DB00555	1
DB00605	DB00795	1
DB00945	DB01077	1
DB00435	DB01086	1
DB01143	DB01169	1
DB00524	DB00903	1
DB00631	DB01143	1
DB00774	DB01118	1
DB00555	DB01236	1
DB04876	DB06287	1
DB00232	DB00594	1
DB00091	DB01074	1
DB00903	DB01118	1
DB00631	DB00774	1
DB00232	DB01189	1
DB00228	DB00564	1
DB01169	DB09026	1
DB01080	DB01189	1
DB00296	DB01029	1
DB00780	DB01064	1
DB00831	DB01236	1
DB00753	DB01197	1
DB00091	DB00695	1
DB01115	DB01189	1
DB00605	DB00945	1
DB00472	DB01002	1
DB00747	DB00753	1
DB01029	DB01115	1
DB00588	DB01080	1
DB00753	DB01080	1
DB00232	DB00390	1
DB00594	DB00695	1
DB00877	DB01229	1
DB00877	DB01074	1
DB00428	DB00903	1
DB00780	DB01100	1
DB00228	DB00754	1
DB00642	DB00864	1
DB00232	DB00903	1
DB00631	DB01236	1
DB00631	DB01169	1
DB00228	DB06201	1
DB00310	DB00903	1
DB00877	DB06772	1
DB04845	DB06772	1
DB00642	DB06772	1
DB00564	DB00774	1
DB00754	DB01236	1
DB00753	DB01029	1
DB01080	DB01236	1
DB00750	DB01236	1
DB00795	DB01050	1
DB00631	DB01002	1
DB01097	DB08868	1
DB00605	DB01097	1
DB01002	DB01023	1
DB00661	DB01189	1
DB01002	DB01189	1
DB01157	DB01229	1
DB00296	DB01023	1
DB00228	DB00623	1
DB01113	DB01115	1
DB00864	DB06772	1
DB00390	DB00903	1
DB00623	DB01236	1
DB00623	DB01189	1
DB01113	DB01236	1
DB00296	DB01113	1
DB00675	DB01248	1
DB00588	DB00831	1
DB00435	DB01438	1
DB00795	DB01133	1
DB00435	DB01169	1
DB01002	DB01169	1
DB00270	DB00753	1
DB01189	DB05246	1
DB00661	DB01110	1
DB00695	DB00774	1
DB00564	DB01189	1
DB00795	DB01077	1
DB01023	DB01189	1
DB00753	DB00903	1
DB01024	DB01133	1
DB00228	DB00296	1
DB01086	DB01189	1
DB06203	DB06287	1
DB00390	DB00436	1
DB06772	DB08896	1
DB00399	DB00482	1
DB00518	DB01248	1
DB00642	DB01248	1
DB01118	DB01143	1
DB01118	DB01169	1
DB00631	DB00661	1
DB00436	DB00903	1
DB00661	DB00903	1
DB00594	DB00903	1
DB01115	DB09026	1
DB00780	DB01115	1
DB00214	DB00903	1
DB00228	DB01100	1
DB00631	DB01118	1
DB01023	DB01188	1
DB01033	DB01248	1
DB00296	DB00753	1
DB01229	DB08896	1
DB01002	DB01113	1
DB00281	DB01236	1
DB06772	DB06813	1
DB00642	DB01229	1
DB00594	DB01189	1
DB00518	DB01229	1
DB00232	DB01236	1
DB01229	DB01280	1
DB00233	DB01236	1
DB00631	DB00903	1
DB01073	DB01097	1
DB01157	DB06772	1
DB00588	DB01100	1
DB00661	DB00877	1
DB00753	DB05246	1
DB00540	DB00588	1
DB00296	DB00435	1
DB00228	DB00472	1
DB00436	DB01236	1
DB01248	DB06287	1
DB06287	DB06335	1
DB00795	DB01097	1
DB01189	DB01197	1
DB01073	DB06772	1
DB00594	DB01115	1
DB00350	DB00753	1
DB00795	DB00945	1
DB00750	DB00753	1
DB00321	DB00472	1
DB00482	DB01077	1
DB00695	DB01189	1
DB00228	DB00747	1
DB00518	DB06772	1
DB00273	DB00753	1
DB00296	DB00774	1
DB00435	DB00753	1
DB00252	DB00435	1
DB00780	DB00831	1
DB00563	DB01229	1
DB01023	DB09026	1
DB00605	DB01197	1
DB00540	DB00753	1
DB00350	DB01115	1
DB00631	DB00780	1
DB00524	DB00631	1
DB00228	DB00252	1
DB00435	DB01189	1
DB00903	DB01197	1
DB01023	DB01157	1
DB00594	DB00774	1
DB01248	DB06772	1
DB00435	DB00750	1
DB00852	DB01064	1
DB00555	DB00877	1
DB00631	DB01197	1
DB00435	DB01115	1
DB00753	DB01229	1
DB00541	DB01229	1
DB00695	DB00753	1
DB00594	DB01023	1
DB01229	DB01236	1
DB00436	DB01169	1
DB00631	DB01115	1
DB00795	DB01029	1
DB00232	DB01169	1
DB00214	DB01189	1
DB00441	DB06772	1
DB01115	DB01236	1
DB00390	DB00695	1
DB00753	DB00780	1
DB00753	DB00754	1
DB00563	DB06772	1
DB00435	DB01002	1
DB01074	DB01157	1
DB00290	DB00864	1
DB00695	DB00798	1
DB00753	DB01236	1
DB00903	DB01236	1
DB01023	DB01197	1
DB00524	DB01169	1
DB00435	DB01023	1
DB00428	DB00695	1
DB00753	DB01113	1
DB00903	DB01002	1
DB00435	DB01118	1
DB00945	DB01024	1
DB00270	DB01110	1
DB00524	DB00594	1
DB01086	DB01236	1
DB00605	DB01029	1
DB00524	DB01029	1
DB00753	DB00774	1
DB00281	DB00435	1
DB01236	DB05246	1
DB00436	DB00594	1
DB00390	DB00524	1
DB00482	DB01133	1
DB01050	DB01077	1
DB00831	DB01267	1
DB00214	DB01236	1
DB00214	DB00798	1
DB00753	DB06201	1
DB01229	DB06813	1
DB01002	DB01029	1
DB00214	DB01029	1
DB00350	DB01023	1
DB00555	DB01110	1
DB00228	DB01002	1
DB00753	DB01189	1
DB01023	DB01236	1
DB01024	DB01029	1
DB00753	DB09026	1
DB00261	DB00945	1
DB00310	DB00594	1
DB01073	DB01229	1
DB00252	DB01189	1
DB00390	DB01324	1
DB00524	DB00753	1
DB00321	DB01189	1
DB01169	DB01229	1
DB00747	DB01236	1
DB00436	DB00753	1
DB01002	DB01143	1
DB00661	DB01143	1
DB01248	DB08889	1
DB00570	DB01248	1
DB00436	DB01189	1
DB01023	DB01110	1
DB00472	DB01115	1
DB00780	DB01229	1
DB00695	DB01236	1
DB01023	DB01113	1
DB00993	DB06772	1
DB00753	DB01086	1
DB00605	DB01133	1
DB00281	DB01189	1
DB00798	DB00903	1
DB00310	DB01169	1
DB00524	DB01189	1
DB01110	DB01115	1
DB00605	DB08880	1
DB00270	DB00877	1
DB01029	DB01197	1
DB00864	DB01033	1
DB01248	DB01590	1
DB00850	DB01236	1
DB01024	DB01077	1
DB00228	DB01080	1
DB00850	DB01189	1
DB00877	DB01023	1
DB00350	DB01169	1
DB00623	DB01267	1
DB00631	DB01113	1
DB00642	DB01097	1
DB00482	DB00945	1
DB00296	DB00631	1
DB01197	DB01592	1
DB00588	DB00850	1
DB01113	DB01143	1
DB00290	DB00441	1
DB00228	DB00281	1
DB01023	DB01115	1
DB00232	DB00753	1
DB00228	DB00850	1
DB01064	DB01248	0
DB00277	DB01117	0
DB01002	DB01373	0
DB00322	DB00822	0
DB00440	DB00780	0
DB00293	DB08889	0
DB00615	DB00631	0
DB00201	DB00631	0
DB00227	DB00428	0
DB01373	DB04951	0
DB00380	DB00795	0
DB00296	DB01373	0
DB00795	DB01086	0
DB00724	DB01157	0
DB00322	DB00642	0
DB00126	DB00518	0
DB00261	DB00973	0
DB00993	DB08896	0
DB00290	DB06774	0
DB00544	DB00970	0
DB00822	DB06772	0
DB00296	DB00783	0
DB00126	DB06813	0
DB00661	DB01656	0
DB00839	DB01029	0
DB00845	DB01345	0
DB00564	DB00631	0
DB00631	DB01133	0
DB00293	DB00839	0
DB00441	DB01143	0
DB00605	DB01157	0
DB01050	DB01169	0
DB00908	DB01033	0
DB00852	DB06774	0
DB00270	DB00852	0
DB01074	DB06772	0
DB00783	DB01017	0
DB00978	DB06201	0
DB00472	DB01133	0
DB00280	DB00482	0
DB00197	DB08889	0
DB00321	DB00385	0
DB00997	DB01035	0
DB01592	DB09026	0
DB00201	DB00228	0
DB00232	DB00440	0
DB00228	DB00570	0
DB01100	DB01113	0
DB00277	DB00548	0
DB00472	DB01117	0
DB00261	DB01045	0
DB00218	DB00750	0
DB00515	DB01169	0
DB01204	DB01373	0
DB00518	DB01131	0
DB05246	DB08882	0
DB00205	DB00903	0
DB00390	DB01074	0
DB01157	DB01254	0
DB00201	DB00750	0
DB00515	DB00724	0
DB06243	DB06774	0
DB00380	DB00747	0
DB00290	DB00903	0
DB00233	DB00440	0
DB00548	DB00973	0
DB00175	DB01133	0
DB00281	DB08896	0
DB00233	DB00877	0
DB00296	DB01165	0
DB01086	DB01143	0
DB01016	DB01280	0
DB00228	DB00270	0
DB00436	DB00642	0
DB00518	DB00877	0
DB00277	DB00839	0
DB00780	DB01438	0
DB00753	DB01590	0
DB00903	DB01035	0
DB00261	DB01086	0
DB00675	DB04876	0
DB00126	DB00845	0
DB00822	DB01101	0
DB00631	DB00795	0
DB00197	DB00750	0
DB00588	DB01024	0
DB00623	DB04951	0
DB01137	DB01438	0
DB01016	DB05246	0
DB00436	DB01129	0
DB01030	DB04845	0
DB01115	DB06203	0
DB00750	DB08889	0
DB00822	DB00993	0
DB00570	DB06813	0
DB00795	DB01045	0
DB00175	DB01324	0
DB00548	DB01324	0
DB01189	DB01280	0
DB00631	DB00724	0
DB00750	DB06243	0
DB00780	DB01165	0
DB00436	DB01131	0
DB00774	DB01131	0
DB00845	DB01373	0
DB00524	DB01592	0
DB00350	DB06203	0
DB01050	DB04845	0
DB01345	DB06243	0
DB00228	DB01097	0
DB00277	DB01024	0
DB00444	DB01100	0
DB01073	DB01113	0
DB00126	DB01100	0
DB00544	DB00753	0
DB00126	DB00795	0
DB00615	DB01169	0
DB01345	DB01590	0
DB00541	DB01236	0
DB00822	DB00852	0
DB01254	DB06243	0
DB00228	DB00441	0
DB00126	DB01592	0
DB01131	DB01267	0
DB00993	DB08889	0
DB00280	DB01023	0
DB01267	DB01345	0
DB00293	DB00776	0
DB00441	DB01133	0
DB00205	DB00218	0
DB00774	DB01656	0
DB00750	DB00811	0
DB00277	DB00747	0
DB00780	DB06774	0
DB01077	DB01189	0
DB00774	DB06774	0
DB00445	DB01033	0
DB00903	DB01248	0
DB00293	DB00978	0
DB00845	DB01064	0
DB00631	DB01324	0
DB00322	DB00623	0
DB00774	DB01033	0
DB01117	DB06335	0
DB00290	DB01137	0
DB00243	DB01656	0
DB00228	DB01248	0
DB00695	DB00822	0
DB00293	DB01438	0
DB00445	DB05246	0
DB00605	DB00822	0
DB00290	DB00912	0
DB00753	DB01204	0
DB00252	DB00774	0
DB00776	DB04876	0
DB00482	DB01592	0
DB00518	DB00774	0
DB00811	DB01074	0
DB01002	DB02546	0
DB01120	DB01188	0
DB00945	DB00978	0
DB00850	DB01074	0
DB00548	DB01373	0
DB00831	DB01177	0
DB00548	DB04876	0
DB01117	DB01236	0
DB00623	DB00822	0
DB00518	DB01064	0
DB00845	DB01059	0
DB00399	DB00750	0
DB01115	DB01131	0
DB01133	DB01267	0
DB00232	DB01188	0
DB00850	DB08868	0
DB06813	DB08889	0
DB00754	DB01129	0
DB00563	DB01177	0
DB00126	DB01024	0
DB01165	DB06774	0
DB00290	DB01120	0
DB00290	DB01280	0
DB00631	DB01100	0
DB00233	DB00281	0
DB00754	DB00773	0
DB00631	DB01195	0
DB00228	DB00605	0
DB00205	DB01169	0
DB00184	DB00831	0
DB00218	DB00615	0
DB00197	DB00997	0
DB00399	DB01002	0
DB01067	DB01086	0
DB00435	DB00811	0
DB00445	DB01029	0
DB00445	DB01197	0
DB01074	DB06287	0
DB00201	DB00780	0
DB01143	DB02546	0
DB00201	DB00754	0
DB00273	DB08912	0
DB01165	DB08889	0
DB00184	DB00912	0
DB00435	DB00564	0
DB01016	DB01033	0
DB01248	DB06774	0
DB00197	DB01100	0
DB01189	DB01438	0
DB01016	DB01438	0
DB00385	DB00439	0
DB00380	DB01118	0
DB00232	DB00548	0
DB00623	DB06813	0
DB00233	DB01080	0
DB00783	DB06335	0
DB00175	DB01656	0
DB00548	DB00605	0
DB00205	DB00436	0
DB00973	DB01131	0
DB00280	DB08896	0
DB00753	DB01373	0
DB01024	DB01120	0
DB00776	DB01177	0
DB00472	DB08896	0
DB00277	DB00912	0
DB01023	DB01059	0
DB00399	DB06201	0
DB00588	DB06335	0
DB01373	DB01438	0
DB00290	DB00322	0
DB00822	DB00877	0
DB01120	DB01438	0
DB00435	DB00945	0
DB00270	DB00795	0
DB00445	DB00472	0
DB00441	DB00445	0
DB00605	DB01100	0
DB00754	DB01016	0
DB01131	DB01373	0
DB00605	DB00993	0
DB01101	DB01592	0
DB00594	DB01280	0
DB00261	DB00724	0
DB00228	DB01131	0
DB00675	DB00780	0
DB00518	DB01592	0
DB00774	DB00822	0
DB00280	DB00441	0
DB00273	DB00380	0
DB00631	DB00993	0
DB00441	DB01236	0
DB00615	DB08889	0
DB00270	DB00970	0
DB00798	DB00978	0
DB00126	DB06335	0
DB00642	DB01074	0
DB00852	DB06243	0
DB00184	DB01189	0
DB01133	DB08896	0
DB00774	DB06201	0
DB00205	DB01077	0
DB00845	DB01120	0
DB00205	DB08889	0
DB00228	DB01016	0
DB00280	DB01592	0
DB00322	DB01080	0
DB00908	DB01067	0
DB01023	DB05246	0
DB00228	DB00993	0
DB01059	DB01157	0
DB00615	DB01165	0
DB01073	DB01183	0
DB00978	DB01067	0
DB00281	DB00293	0
DB00570	DB04845	0
DB00233	DB01113	0
DB00795	DB00850	0
DB00753	DB01033	0
DB00548	DB08880	0
DB00227	DB01267	0
DB01002	DB01067	0
DB01590	DB08889	0
DB00795	DB01100	0
DB00570	DB00642	0
DB01236	DB01345	0
DB00780	DB01059	0
DB00675	DB01592	0
DB00795	DB04876	0
DB00724	DB00916	0
DB01118	DB01280	0
DB01100	DB01177	0
DB01002	DB01120	0
DB00845	DB01143	0
DB00912	DB01280	0
DB00594	DB00850	0
DB01656	DB06243	0
DB02546	DB08868	0
DB00675	DB00776	0
DB00380	DB01086	0
DB01115	DB01177	0
DB00750	DB08896	0
DB00380	DB01002	0
DB00747	DB01077	0
DB01143	DB08882	0
DB00747	DB00903	0
DB00322	DB06287	0
DB00296	DB00839	0
DB00184	DB01590	0
DB00750	DB01113	0
DB00642	DB01101	0
DB00903	DB01188	0
DB00798	DB01394	0
DB01029	DB01280	0
DB00261	DB00564	0
DB00615	DB01137	0
DB00753	DB01016	0
DB00281	DB00903	0
DB00631	DB01394	0
DB01035	DB01590	0
DB00184	DB01169	0
DB00518	DB01029	0
DB00290	DB08912	0
DB01195	DB01592	0
DB00184	DB01002	0
DB00399	DB00754	0
DB00290	DB01016	0
DB00205	DB01100	0
DB00310	DB01592	0
DB00399	DB01045	0
DB00218	DB01131	0
DB00850	DB01204	0
DB00588	DB06813	0
DB01023	DB01077	0
DB00205	DB01394	0
DB01073	DB01100	0
DB01073	DB08896	0
DB00811	DB01024	0
DB01373	DB02546	0
DB00540	DB00839	0
DB00945	DB01064	0
DB00795	DB01118	0
DB00903	DB01324	0
DB00839	DB01030	0
DB00563	DB00724	0
DB00852	DB01592	0
DB00912	DB01033	0
DB00280	DB06287	0
DB00290	DB01100	0
DB00293	DB01100	0
DB00261	DB01067	0
DB00570	DB00993	0
DB01077	DB01131	0
DB00795	DB01073	0
DB00978	DB08889	0
DB01129	DB01656	0
DB00310	DB00852	0
DB00548	DB06335	0
DB01059	DB06813	0
DB00322	DB01592	0
DB01113	DB01195	0
DB00261	DB01002	0
DB00281	DB06243	0
DB00997	DB01438	0
DB00795	DB01236	0
DB01188	DB01254	0
DB00293	DB00754	0
DB00444	DB01035	0
DB00642	DB01017	0
DB01280	DB06201	0
DB01129	DB01394	0
DB00540	DB06287	0
DB00852	DB00877	0
DB01189	DB06335	0
DB00877	DB06813	0
DB00440	DB00795	0
DB00548	DB00783	0
DB00993	DB01030	0
DB00780	DB00798	0
DB00822	DB01592	0
DB00540	DB01024	0
DB01033	DB06335	0
DB00205	DB00780	0
DB00623	DB00993	0
DB00243	DB01373	0
DB00277	DB01189	0
DB00218	DB00544	0
DB00277	DB06287	0
DB00322	DB01115	0
DB00850	DB00993	0
DB00273	DB08882	0
DB00218	DB00845	0
DB00541	DB06774	0
DB00750	DB00774	0
DB02546	DB09026	0
DB00548	DB01169	0
DB01324	DB02546	0
DB00945	DB01590	0
DB00445	DB02546	0
DB00201	DB00642	0
DB00537	DB06813	0
DB00201	DB00916	0
DB00864	DB01373	0
DB00641	DB02546	0
DB00228	DB06243	0
DB01097	DB08889	0
DB00280	DB00445	0
DB00780	DB06287	0
DB00205	DB00724	0
DB00631	DB01345	0
DB01120	DB06201	0
DB00795	DB01280	0
DB00126	DB01254	0
DB00280	DB00774	0
DB01067	DB06201	0
DB00570	DB00695	0
DB00773	DB06813	0
DB00548	DB01097	0
DB00380	DB00563	0
DB00524	DB00548	0
DB00570	DB01324	0
DB00445	DB08912	0
DB01033	DB01438	0
DB01016	DB01100	0
DB00197	DB00780	0
DB01002	DB01656	0
DB01345	DB08868	0
DB00385	DB00776	0
DB00642	DB06243	0
DB00724	DB00831	0
DB00214	DB00615	0
DB01077	DB01120	0
DB00280	DB00877	0
DB00126	DB01189	0
DB00440	DB04845	0
DB00399	DB00839	0
DB00445	DB01236	0
DB00290	DB00293	0
DB00548	DB06287	0
DB00548	DB01030	0
DB00774	DB06243	0
DB00201	DB00548	0
DB00973	DB01143	0
DB00482	DB06774	0
DB00773	DB00850	0
DB00273	DB00439	0
DB00747	DB01073	0
DB00322	DB08912	0
DB00570	DB01113	0
DB01024	DB01267	0
DB00631	DB06774	0
DB00233	DB00277	0
DB00197	DB01236	0
DB01050	DB06201	0
DB00445	DB01157	0
DB00126	DB00310	0
DB01110	DB01189	0
DB00399	DB08868	0
DB00795	DB00852	0
DB00642	DB06201	0
DB00555	DB01177	0
DB00912	DB08868	0
DB00564	DB00839	0
DB00184	DB00399	0
DB00605	DB00850	0
DB01345	DB06201	0
DB01033	DB01236	0
DB00623	DB00839	0
DB00852	DB01110	0
DB00290	DB01024	0
DB00822	DB08868	0
DB00540	DB00970	0
DB00780	DB08896	0
DB00641	DB00774	0
DB00750	DB00839	0
DB00774	DB01030	0
DB00555	DB00912	0
DB00380	DB00472	0
DB00126	DB08882	0
DB00594	DB00642	0
DB00524	DB06813	0
DB00380	DB00540	0
DB00290	DB06813	0
DB00380	DB01120	0
DB01077	DB01157	0
DB00776	DB00780	0
DB00126	DB00321	0
DB01133	DB01189	0
DB00445	DB01120	0
DB00852	DB08896	0
DB00184	DB06813	0
DB00091	DB00839	0
DB00277	DB00877	0
DB00205	DB00518	0
DB00776	DB02546	0
DB00780	DB01177	0
DB00839	DB01115	0
DB00228	DB00548	0
DB00753	DB01438	0
DB01115	DB02546	0
DB00747	DB00822	0
DB00811	DB01169	0
DB00175	DB01035	0
DB00570	DB00916	0
DB01033	DB01101	0
DB00201	DB01280	0
DB00281	DB01059	0
DB00548	DB06203	0
DB00877	DB04951	0
DB01035	DB06203	0
DB00631	DB00852	0
DB00233	DB04876	0
DB00290	DB00978	0
DB00205	DB01204	0
DB00852	DB08889	0
DB00780	DB00795	0
DB00205	DB00997	0
DB01236	DB06243	0
DB00908	DB01656	0
DB00555	DB06335	0
DB00482	DB00845	0
DB01016	DB06813	0
DB00993	DB01110	0
DB00228	DB00774	0
DB00281	DB00780	0
DB08880	DB08882	0
DB00273	DB00445	0
DB00588	DB00903	0
DB00811	DB01236	0
DB04876	DB06201	0
DB01030	DB06774	0
DB00228	DB00594	0
DB00399	DB01077	0
DB01016	DB01024	0
DB00588	DB00852	0
DB00773	DB00839	0
DB01115	DB08868	0
DB00218	DB00798	0
DB00390	DB00852	0
DB01016	DB08896	0
DB00175	DB00232	0
DB00205	DB00973	0
DB00390	DB01189	0
DB00774	DB01086	0
DB00280	DB01177	0
DB00270	DB00839	0
DB00390	DB00753	0
DB00218	DB01033	0
DB00197	DB00555	0
DB00544	DB01074	0
DB00675	DB01024	0
DB00615	DB00945	0
DB00845	DB08896	0
DB00570	DB01438	0
DB00439	DB02546	0
DB01113	DB06813	0
DB01024	DB01110	0
DB00184	DB06772	0
DB00642	DB09026	0
DB00445	DB08889	0
DB00385	DB00750	0
DB00126	DB01197	0
DB00184	DB01394	0
DB00993	DB01143	0
DB00864	DB00903	0
DB00795	DB08868	0
DB01033	DB01045	0
DB00228	DB00428	0
DB00322	DB00594	0
DB00321	DB00839	0
DB00831	DB01197	0
DB00822	DB00839	0
DB01017	DB01169	0
DB00605	DB00780	0
DB00903	DB01592	0
DB00518	DB01100	0
DB00822	DB01113	0
DB00277	DB00541	0
DB01016	DB04845	0
DB00540	DB00877	0
DB01195	DB01656	0
DB00631	DB00675	0
DB00175	DB01113	0
DB00277	DB01035	0
DB00563	DB01064	0
DB00290	DB01592	0
DB00570	DB00852	0
DB01324	DB08868	0
DB00839	DB06243	0
DB01120	DB01133	0
DB01033	DB01131	0
DB01117	DB08889	0
DB00273	DB00435	0
DB00439	DB00441	0
DB01002	DB01188	0
DB00795	DB01157	0
DB00811	DB04845	0
DB00228	DB01129	0
DB00951	DB01024	0
DB00205	DB01373	0
DB02546	DB06774	0
DB00563	DB08912	0
DB00642	DB00783	0
DB00912	DB01133	0
DB00227	DB00831	0
DB00570	DB01129	0
DB00232	DB01129	0
DB01045	DB01143	0
DB00997	DB01592	0
DB00126	DB00441	0
DB01024	DB01067	0
DB00296	DB06287	0
DB00754	DB01280	0
DB00753	DB00776	0
DB00747	DB01024	0
DB01188	DB06774	0
DB00214	DB01188	0
DB00903	DB01254	0
DB00233	DB01030	0
DB00623	DB01133	0
DB00482	DB04876	0
DB00233	DB00564	0
DB00750	DB01129	0
DB00205	DB01023	0
DB00776	DB00993	0
DB00945	DB01656	0
DB00435	DB05246	0
DB00277	DB00293	0
DB00822	DB01611	0
DB01120	DB01165	0
DB00399	DB01100	0
DB01373	DB06203	0
DB00908	DB01592	0
DB01074	DB01197	0
DB01029	DB01086	0
DB00642	DB08889	0
DB00795	DB01110	0
DB00277	DB00428	0
DB00515	DB00822	0
DB00908	DB00993	0
DB00385	DB00555	0
DB00439	DB01267	0
DB00724	DB00822	0
DB00675	DB01177	0
DB00615	DB01059	0
DB00852	DB06201	0
DB01129	DB06243	0
DB00973	DB01157	0
DB01110	DB01188	0
DB00126	DB00850	0
DB00641	DB01002	0
DB02546	DB06201	0
DB00631	DB00642	0
DB00548	DB00852	0
DB00126	DB00811	0
DB01592	DB04845	0
DB01067	DB09026	0
DB00518	DB04845	0
DB00227	DB01080	0
DB00277	DB00795	0
DB01113	DB01590	0
DB00540	DB01188	0
DB00518	DB00912	0
DB01023	DB01033	0
DB00845	DB01029	0
DB00750	DB00970	0
DB00548	DB01590	0
DB00540	DB01077	0
DB00441	DB00750	0
DB00214	DB08868	0
DB01067	DB08889	0
DB00445	DB00852	0
DB00261	DB08896	0
DB00293	DB01280	0
DB00555	DB08889	0
DB00564	DB01280	0
DB00515	DB01120	0
DB00750	DB01177	0
DB00126	DB08868	0
DB01143	DB06335	0
DB00615	DB01017	0
DB01024	DB01100	0
DB00228	DB08882	0
DB00205	DB00795	0
DB00440	DB00811	0
DB01023	DB01035	0
DB00831	DB00978	0
DB01017	DB06813	0
DB01110	DB01324	0
DB01016	DB06774	0
DB00273	DB00441	0
DB00912	DB01073	0
DB01059	DB01086	0
DB01254	DB04876	0
DB00184	DB01035	0
DB00912	DB01035	0
DB01131	DB01133	0
DB00753	DB00912	0
DB00233	DB01002	0
DB00439	DB01002	0
DB00399	DB08912	0
DB00548	DB00753	0
DB00482	DB00753	0
DB01101	DB01280	0
DB00753	DB08868	0
DB00399	DB01030	0
DB00243	DB00445	0
DB00296	DB04876	0
DB00126	DB01110	0
DB01073	DB01236	0
DB00540	DB01059	0
DB00293	DB00594	0
DB00642	DB00773	0
DB00541	DB00780	0
DB00675	DB00903	0
DB00675	DB01002	0
DB00774	DB01157	0
DB01117	DB01189	0
DB00439	DB00753	0
DB00228	DB00822	0
DB00091	DB00852	0
DB00293	DB01016	0
DB01120	DB06772	0
DB00750	DB00773	0
DB01254	DB06813	0
DB01177	DB06774	0
DB00845	DB00852	0
DB00445	DB00675	0
DB00822	DB01029	0
DB00822	DB01248	0
DB00570	DB00798	0
DB00444	DB01002	0
DB00444	DB00783	0
DB00541	DB00631	0
DB00839	DB00845	0
DB00322	DB01074	0
DB00750	DB01169	0
DB00439	DB00515	0
DB01110	DB05246	0
DB01050	DB01280	0
DB00214	DB06813	0
DB00555	DB02546	0
DB00290	DB00822	0
DB00385	DB00912	0
DB01110	DB06201	0
DB01133	DB01157	0
DB00852	DB01133	0
DB01169	DB08889	0
DB00811	DB00845	0
DB00277	DB06772	0
DB00439	DB00776	0
DB00445	DB01101	0
DB01236	DB06203	0
DB01110	DB01157	0
DB01169	DB04951	0
DB00993	DB01023	0
DB00399	DB00831	0
DB01086	DB01129	0
DB00877	DB01133	0
DB00518	DB01189	0
DB00445	DB01280	0
DB00228	DB01029	0
DB00642	DB02546	0
DB00774	DB01345	0
DB00436	DB00675	0
DB01189	DB08868	0
DB00440	DB00903	0
DB00205	DB01024	0
DB00753	DB06774	0
DB00091	DB00261	0
DB00444	DB00850	0
DB01035	DB01280	0
DB00472	DB01077	0
DB00822	DB08896	0
DB00310	DB00615	0
DB00175	DB01189	0
DB00243	DB00380	0
DB00126	DB01169	0
DB00280	DB01029	0
DB00228	DB00864	0
DB01188	DB01592	0
DB00753	DB01077	0
DB00293	DB00296	0
DB00641	DB01177	0
DB00290	DB00380	0
DB00293	DB01592	0
DB00850	DB08889	0
DB00754	DB04876	0
DB01067	DB01592	0
DB01030	DB01073	0
DB00845	DB00877	0
DB00227	DB01195	0
DB00540	DB00978	0
DB01438	DB01592	0
DB01189	DB08896	0
DB00445	DB00641	0
DB00435	DB06201	0
DB01656	DB08912	0
DB01074	DB06813	0
DB00444	DB01030	0
DB00228	DB00293	0
DB00232	DB01157	0
DB00570	DB01157	0
DB01100	DB01656	0
DB00783	DB01189	0
DB00774	DB01267	0
DB00228	DB01254	0
DB01033	DB01345	0
DB00570	DB01345	0
DB00228	DB01050	0
DB00588	DB08868	0
DB01188	DB01236	0
DB01131	DB01236	0
DB00831	DB01033	0
DB00290	DB00845	0
DB00544	DB00594	0
DB00795	DB01254	0
DB00228	DB00541	0
DB00548	DB00588	0
DB00280	DB00973	0
DB00973	DB01236	0
DB00197	DB01035	0
DB00774	DB01438	0
DB01073	DB01169	0
DB00831	DB08868	0
DB01033	DB01074	0
DB00754	DB00795	0
DB00228	DB00642	0
DB00445	DB06813	0
DB00277	DB01077	0
DB01189	DB08880	0
DB00290	DB00973	0
DB00753	DB01394	0
DB01059	DB01131	0
DB00776	DB00795	0
DB00197	DB01438	0
DB00399	DB01086	0
DB00228	DB08868	0
DB00780	DB01373	0
DB00293	DB00564	0
DB00201	DB01157	0
DB01115	DB01120	0
DB00277	DB01133	0
DB00780	DB08889	0
DB00973	DB01073	0
DB06287	DB06813	0
DB00227	DB01438	0
DB00548	DB01115	0
DB00753	DB06287	0
DB01254	DB05246	0
DB00197	DB06813	0
DB00978	DB01024	0
DB00641	DB00750	0
DB00912	DB01077	0
DB00444	DB06774	0
DB00277	DB01438	0
DB01345	DB01656	0
DB01050	DB01592	0
DB00839	DB01035	0
DB00631	DB00747	0
DB00197	DB01189	0
DB01131	DB01137	0
DB00175	DB00750	0
DB00675	DB00753	0
DB00399	DB05246	0
DB01024	DB01169	0
DB00970	DB01101	0
DB01183	DB01280	0
DB00444	DB01120	0
DB01592	DB06335	0
DB00441	DB00605	0
DB00435	DB01254	0
DB00322	DB00380	0
DB00428	DB00774	0
DB01073	DB01118	0
DB00750	DB01373	0
DB00233	DB06287	0
DB01188	DB04845	0
DB00774	DB00951	0
DB00296	DB01345	0
DB00750	DB00795	0
DB00243	DB06243	0
DB02546	DB08880	0
DB00795	DB08896	0
DB00435	DB00441	0
DB00277	DB00845	0
DB00243	DB00293	0
DB00385	DB01030	0
DB00822	DB00831	0
DB06335	DB09026	0
DB00605	DB00631	0
DB00695	DB01131	0
DB00126	DB00399	0
DB00482	DB00548	0
DB00293	DB02546	0
DB00435	DB01345	0
DB00261	DB00780	0
DB00296	DB08882	0
DB00780	DB00973	0
DB00290	DB01254	0
DB06813	DB08912	0
DB00783	DB01373	0
DB00126	DB04876	0
DB01438	DB06243	0
DB00570	DB00774	0
DB01097	DB08882	0
DB00439	DB01064	0
DB01067	DB06774	0
DB01064	DB01394	0
DB01067	DB06243	0
DB00380	DB01023	0
DB00228	DB01157	0
DB00281	DB00380	0
DB00252	DB01113	0
DB00548	DB00903	0
DB01024	DB06774	0
DB01074	DB01100	0
DB00441	DB00852	0
DB00184	DB00233	0
DB00973	DB01035	0
DB00750	DB01592	0
DB00831	DB01024	0
DB06243	DB08896	0
DB00570	DB00839	0
DB00439	DB01280	0
DB00482	DB01280	0
DB01067	DB01438	0
DB00631	DB01074	0
DB00293	DB01050	0
DB00754	DB01345	0
DB00444	DB00811	0
DB00822	DB06813	0
DB01133	DB01611	0
DB00724	DB01100	0
DB00544	DB00822	0
DB01143	DB04876	0
DB00310	DB08868	0
DB01195	DB04876	0
DB00290	DB00588	0
DB01169	DB01373	0
DB00273	DB01254	0
DB01033	DB01115	0
DB00555	DB00852	0
DB00548	DB06813	0
DB01656	DB08889	0
DB00350	DB00912	0
DB00548	DB00831	0
DB00750	DB01050	0
DB00831	DB01656	0
DB00441	DB00548	0
DB01280	DB04951	0
DB00436	DB00439	0
DB00445	DB00747	0
DB01035	DB01177	0
DB01073	DB06201	0
DB00380	DB06813	0
DB00184	DB01024	0
DB00773	DB01131	0
DB00126	DB01029	0
DB00350	DB06335	0
DB00296	DB00399	0
DB01345	DB02546	0
DB00908	DB01280	0
DB00444	DB01157	0
DB00296	DB00773	0
DB00440	DB01236	0
DB00233	DB05246	0
DB00548	DB00795	0
DB00261	DB00850	0
DB00296	DB00978	0
DB00642	DB01023	0
DB00205	DB01197	0
DB01067	DB01143	0
DB01030	DB01592	0
DB00544	DB01254	0
DB05246	DB08889	0
DB01143	DB04845	0
DB00776	DB01592	0
DB00822	DB01373	0
DB00472	DB01064	0
DB00205	DB06772	0
DB00912	DB09026	0
DB01110	DB01373	0
DB00570	DB01188	0
DB00126	DB00780	0
DB01133	DB06774	0
DB00197	DB00277	0
DB00310	DB00798	0
DB00277	DB01611	0
DB00445	DB00661	0
DB00750	DB01073	0
DB00563	DB00780	0
DB00441	DB09026	0
DB00293	DB01236	0
DB00441	DB01373	0
DB00615	DB00978	0
DB00750	DB00978	0
DB00661	DB01177	0
DB01120	DB01229	0
DB01080	DB08868	0
DB01117	DB02546	0
DB01101	DB02546	0
DB00631	DB04845	0
DB00724	DB06813	0
DB00290	DB00951	0
DB00993	DB01195	0
DB00548	DB00641	0
DB00399	DB02546	0
DB00472	DB06201	0
DB00993	DB01169	0
DB00798	DB08912	0
DB00515	DB01611	0
DB00482	DB01120	0
DB00444	DB00795	0
DB01236	DB08896	0
DB00978	DB01115	0
DB00205	DB01248	0
DB00993	DB01100	0
DB00243	DB01120	0
DB00642	DB06813	0
DB00973	DB08889	0
DB00839	DB01345	0
DB00175	DB00754	0
DB00228	DB00390	0
DB00780	DB08868	0
DB00822	DB01236	0
DB00753	DB01110	0
DB00850	DB01030	0
DB00776	DB01169	0
DB00322	DB02546	0
DB00564	DB00903	0
DB00774	DB01074	0
DB01188	DB08912	0
DB00126	DB00642	0
DB00631	DB01030	0
DB00290	DB01373	0
DB01067	DB01345	0
DB00184	DB00631	0
DB00839	DB01177	0
DB01074	DB04845	0
DB00774	DB00973	0
DB00441	DB00951	0
DB00773	DB06774	0
DB00385	DB00754	0
DB01029	DB01077	0
DB00724	DB01115	0
DB00588	DB01133	0
DB00385	DB01373	0
DB01002	DB01137	0
DB00197	DB00852	0
DB01188	DB01267	0
DB01067	DB01236	0
DB00631	DB00811	0
DB00321	DB00444	0
DB01133	DB09026	0
DB00280	DB00380	0
DB01029	DB01188	0
DB00548	DB00822	0
DB00798	DB01100	0
DB01073	DB01324	0
DB00277	DB01086	0
DB00540	DB01033	0
DB00293	DB00811	0
DB01086	DB01345	0
DB00290	DB00445	0
DB00518	DB00845	0
DB00822	DB00908	0
DB00564	DB02546	0
DB00747	DB01033	0
DB00126	DB06203	0
DB00233	DB00783	0
DB00228	DB00912	0
DB01002	DB01345	0
DB00322	DB01133	0
DB00795	DB08889	0
DB01064	DB01169	0
DB00444	DB01024	0
DB00555	DB00822	0
DB00214	DB00570	0
DB00588	DB04845	0
DB00290	DB01236	0
DB00197	DB00623	0
DB00515	DB00839	0
DB00385	DB00641	0
DB00831	DB00916	0
DB01073	DB04845	0
DB00570	DB02546	0
DB00296	DB01050	0
DB00436	DB00641	0
DB00380	DB00798	0
DB00605	DB01073	0
DB00233	DB00436	0
DB04876	DB09026	0
DB00322	DB00537	0
DB01120	DB08889	0
DB01067	DB01189	0
DB00197	DB00822	0
DB00877	DB01110	0
DB00197	DB00973	0
DB00218	DB00839	0
DB00280	DB01110	0
DB01137	DB06201	0
DB00444	DB01016	0
DB01248	DB01373	0
DB01067	DB01394	0
DB00228	DB01197	0
DB00126	DB00997	0
DB01064	DB01373	0
DB00380	DB01101	0
DB00623	DB01024	0
DB00175	DB00978	0
DB01033	DB01120	0
DB01017	DB01073	0
DB00472	DB01033	0
DB00380	DB00783	0
DB00852	DB01129	0
DB00290	DB01101	0
DB00232	DB00439	0
DB00321	DB00380	0
DB00997	DB01030	0
DB01592	DB08882	0
DB00175	DB00548	0
DB00296	DB00441	0
DB00945	DB01438	0
DB01188	DB01324	0
DB00293	DB00385	0
DB00537	DB06774	0
DB00724	DB00795	0
DB00912	DB06774	0
DB01280	DB08889	0
DB00436	DB00440	0
DB00270	DB00993	0
DB00852	DB01656	0
DB00570	DB05246	0
DB00201	DB00753	0
DB04845	DB08889	0
DB00978	DB01002	0
DB01064	DB04845	0
DB01120	DB01394	0
DB00675	DB01189	0
DB01143	DB06774	0
DB00563	DB01183	0
DB00277	DB06201	0
DB01030	DB01169	0
DB00440	DB01189	0
DB00540	DB01345	0
DB00631	DB01129	0
DB00564	DB00978	0
DB00780	DB00811	0
DB01157	DB01177	0
DB00588	DB08889	0
DB00261	DB01016	0
DB00811	DB01229	0
DB00243	DB01073	0
DB00435	DB00548	0
DB00296	DB01590	0
DB00594	DB06287	0
DB00548	DB00570	0
DB00445	DB00776	0
DB00227	DB00642	0
DB00852	DB01035	0
DB01080	DB08912	0
DB00205	DB01254	0
DB00293	DB01033	0
DB00852	DB01195	0
DB00436	DB06813	0
DB00970	DB06774	0
DB00228	DB00232	0
DB00831	DB06813	0
DB00754	DB06335	0
DB01035	DB01188	0
DB00280	DB01345	0
DB00605	DB01033	0
DB01033	DB01373	0
DB00912	DB01177	0
DB00184	DB00541	0
DB00753	DB01280	0
DB00228	DB04845	0
DB00091	DB01035	0
DB00518	DB00993	0
DB00439	DB00903	0
DB01195	DB06203	0
DB01143	DB06287	0
DB00570	DB01064	0
DB00233	DB01035	0
DB00197	DB00588	0
DB00444	DB01115	0
DB06201	DB08896	0
DB00754	DB01073	0
DB00750	DB01345	0
DB00641	DB01189	0
DB00228	DB00518	0
DB00197	DB00281	0
DB01016	DB01064	0
DB00310	DB00642	0
DB00908	DB01073	0
DB01188	DB01197	0
DB00973	DB01656	0
DB00993	DB01045	0
DB00243	DB01059	0
DB00126	DB00798	0
DB00641	DB00831	0
DB00747	DB00877	0
DB01110	DB01131	0
DB00642	DB01137	0
DB00750	DB01165	0
DB01073	DB08912	0
DB00293	DB00773	0
DB00472	DB00631	0
DB00261	DB00570	0
DB00642	DB00795	0
DB00441	DB01024	0
DB00541	DB00993	0
DB00524	DB00798	0
DB00228	DB06287	0
DB00233	DB08889	0
DB00978	DB01016	0
DB00296	DB01120	0
DB01086	DB01188	0
DB00641	DB01133	0
DB00293	DB00472	0
DB01592	DB08912	0
DB00482	DB00518	0
DB00270	DB00293	0
DB01077	DB01100	0
DB00436	DB02546	0
DB01017	DB01129	0
DB00445	DB01115	0
DB00541	DB01143	0
DB00564	DB01113	0
DB00441	DB01064	0
DB00440	DB00978	0
DB00605	DB02546	0
DB00205	DB01236	0
DB00440	DB00548	0
DB01101	DB01236	0
DB00951	DB06813	0
DB00252	DB02546	0
DB00322	DB01137	0
DB00852	DB01113	0
DB00436	DB01157	0
DB00811	DB00852	0
DB00293	DB01254	0
DB00750	DB01143	0
DB00197	DB00548	0
DB00798	DB06772	0
DB00831	DB00912	0
DB00444	DB00845	0
DB00753	DB00822	0
DB01189	DB01656	0
DB00783	DB01169	0
DB00774	DB01254	0
DB00228	DB01077	0
DB00724	DB01169	0
DB00776	DB08912	0
DB00184	DB00518	0
DB01017	DB06774	0
DB00970	DB01131	0
DB00811	DB06772	0
DB00978	DB05246	0
DB00570	DB01133	0
DB00845	DB01592	0
DB00951	DB08896	0
DB00439	DB01189	0
DB00544	DB01033	0
DB01183	DB01373	0
DB00839	DB00852	0
DB01059	DB01101	0
DB00548	DB01073	0
DB00293	DB01073	0
DB00951	DB01592	0
DB01030	DB01189	0
DB01002	DB06243	0
DB01033	DB01080	0
DB01073	DB01120	0
DB00908	DB06243	0
DB00524	DB00570	0
DB00548	DB01016	0
DB01189	DB06203	0
DB00126	DB00774	0
DB01189	DB01592	0
DB00293	DB01189	0
DB01143	DB01183	0
DB00776	DB08882	0
DB00615	DB00753	0
DB00588	DB08896	0
DB01101	DB01143	0
DB00243	DB01033	0
DB01113	DB01120	0
DB00380	DB00945	0
DB00642	DB01592	0
DB00273	DB00631	0
DB00540	DB00912	0
DB00322	DB08889	0
DB00472	DB01592	0
DB00993	DB08912	0
DB00293	DB00555	0
DB01157	DB01197	0
DB00541	DB00903	0
DB00214	DB01592	0
DB00293	DB00661	0
DB00661	DB02546	0
DB00228	DB01169	0
DB00428	DB00822	0
DB00273	DB00852	0
DB01236	DB01656	0
DB00675	DB01074	0
DB00852	DB01023	0
DB00845	DB00903	0
DB00780	DB01394	0
DB00277	DB01590	0
DB00197	DB00753	0
DB00641	DB00903	0
DB00296	DB00642	0
DB00261	DB00399	0
DB00270	DB01345	0
DB00233	DB01101	0
DB00228	DB01345	0
DB01143	DB01195	0
DB00232	DB00277	0
DB00641	DB00754	0
DB00290	DB08889	0
DB00277	DB08889	0
DB00228	DB00631	0
DB00439	DB06203	0
DB00754	DB01204	0
DB00845	DB01611	0
DB01373	DB04845	0
DB00615	DB01592	0
DB00798	DB01023	0
DB00795	DB01143	0
DB00951	DB01157	0
DB01236	DB02546	0
DB00350	DB00441	0
DB01045	DB01592	0
DB00877	DB08896	0
DB01236	DB08882	0
DB00441	DB01157	0
DB01030	DB01204	0
DB00623	DB02546	0
DB00261	DB08889	0
DB00280	DB00997	0
DB00380	DB00750	0
DB00903	DB01017	0
DB00908	DB01077	0
DB00444	DB01101	0
DB01024	DB01345	0
DB00399	DB00850	0
DB00441	DB01120	0
DB00724	DB01133	0
DB01143	DB08896	0
DB00780	DB01024	0
DB01101	DB01110	0
DB00218	DB00293	0
DB01345	DB06772	0
DB00440	DB00774	0
DB00227	DB00852	0
DB00642	DB01133	0
DB01236	DB01438	0
DB00380	DB01195	0
DB01229	DB01345	0
DB00293	DB00642	0
DB00822	DB08889	0
DB00197	DB00795	0
DB00233	DB01195	0
DB01143	DB05246	0
DB01137	DB06813	0
DB00877	DB00903	0
DB00390	DB01133	0
DB00623	DB00642	0
DB00916	DB01030	0
DB00228	DB00675	0
DB01137	DB05246	0
DB01169	DB01592	0
DB00978	DB01023	0
DB00197	DB01394	0
DB00261	DB01590	0
DB00675	DB02546	0
DB00839	DB01373	0
DB01113	DB08896	0
DB00385	DB00811	0
DB01097	DB01236	0
DB01045	DB06813	0
DB01117	DB04876	0
DB00754	DB01067	0
DB00903	DB02546	0
DB00227	DB01345	0
DB00839	DB00997	0
DB01029	DB01438	0
DB00385	DB00747	0
DB00518	DB00903	0
DB00912	DB01345	0
DB00232	DB06813	0
DB00544	DB01189	0
DB01131	DB01183	0
DB00322	DB00631	0
DB00228	DB04876	0
DB00310	DB01345	0
DB00570	DB01035	0
DB00322	DB01143	0
DB00228	DB00695	0
DB00795	DB06287	0
DB00385	DB01086	0
DB00175	DB04876	0
DB00564	DB01188	0
DB00544	DB00831	0
DB00544	DB01059	0
DB00518	DB01067	0
DB00399	DB00753	0
DB01073	DB01373	0
DB00290	DB01033	0
DB00822	DB06243	0
DB00753	DB00783	0
DB00850	DB01073	0
DB00184	DB00750	0
DB00385	DB00564	0
DB00197	DB00754	0
DB01024	DB01074	0
DB01280	DB08912	0
DB00570	DB09026	0
DB00233	DB00675	0
DB01035	DB06335	0
DB00774	DB00852	0
DB01033	DB01195	0
DB00548	DB01077	0
DB00631	DB01101	0
DB00912	DB01143	0
DB00783	DB01133	0
DB00435	DB00783	0
DB00912	DB01030	0
DB00754	DB00774	0
DB00385	DB01115	0
DB00945	DB01183	0
DB01195	DB08896	0
DB00588	DB06774	0
DB00642	DB00852	0
DB00441	DB00795	0
DB00541	DB01188	0
DB00399	DB01656	0
DB01077	DB08912	0
DB00641	DB01035	0
DB00750	DB00780	0
DB00754	DB01110	0
DB01611	DB08889	0
DB01131	DB01248	0
DB00232	DB02546	0
DB00564	DB06243	0
DB00642	DB01267	0
DB00993	DB01118	0
DB00385	DB01169	0
DB01016	DB01030	0
DB00675	DB00798	0
DB01177	DB05246	0
DB00747	DB00839	0
DB01097	DB06203	0
DB00184	DB01157	0
DB00916	DB01590	0
DB00296	DB00945	0
DB00214	DB01157	0
DB00541	DB01592	0
DB00877	DB01077	0
DB01029	DB06201	0
DB00753	DB08880	0
DB00555	DB00839	0
DB00978	DB06813	0
DB00277	DB08896	0
DB00822	DB01169	0
DB00228	DB00277	0
DB00850	DB01590	0
DB00175	DB01280	0
DB00243	DB00753	0
DB00277	DB00780	0
DB01113	DB06243	0
DB00197	DB01280	0
DB00385	DB00563	0
DB01016	DB01133	0
DB00811	DB01157	0
DB00754	DB01254	0
DB00623	DB01177	0
DB00695	DB01157	0
DB00441	DB00444	0
DB00444	DB00544	0
DB00912	DB08896	0
DB00780	DB01131	0
DB01115	DB01345	0
DB00631	DB00997	0
DB00877	DB01188	0
DB00126	DB01050	0
DB00445	DB06243	0
DB00750	DB08882	0
DB01050	DB08868	0
DB00126	DB01236	0
DB00445	DB01002	0
DB01029	DB01110	0
DB00594	DB06813	0
DB00518	DB08868	0
DB00184	DB01188	0
DB00445	DB00563	0
DB00205	DB01324	0
DB00780	DB01254	0
DB00541	DB01074	0
DB00993	DB01133	0
DB00822	DB01016	0
DB01345	DB08889	0
DB00783	DB01592	0
DB00555	DB04876	0
DB00126	DB00570	0
DB01023	DB06335	0
DB00293	DB01120	0
DB00205	DB08912	0
DB01157	DB01394	0
DB00695	DB06813	0
DB00280	DB01204	0
DB01067	DB08896	0
DB00435	DB01035	0
DB00228	DB00811	0
DB00233	DB00399	0
DB00290	DB01165	0
DB00541	DB00912	0
DB01110	DB01143	0
DB00290	DB00675	0
DB00518	DB01197	0
DB00555	DB01656	0
DB00441	DB00978	0
DB01033	DB01394	0
DB00440	DB01064	0
[truncated: 3,278 more rows]

## Sheet: Test Drug Pairs
ID1	ID2	Response
DB00421	DB00622	1
DB00630	DB00688	1
DB00244	DB00586	1
DB00741	DB05676	1
DB00627	DB01095	1
DB00337	DB00936	1
DB00975	DB00999	1
DB00622	DB00922	1
DB00635	DB00685	1
DB00887	DB00975	1
DB00244	DB00975	1
DB00313	DB01356	1
DB00244	DB01166	1
DB00975	DB01158	1
DB01095	DB01244	1
DB00755	DB01244	1
DB00627	DB01098	1
DB00741	DB09220	1
DB00188	DB00975	1
DB00421	DB01076	1
DB00880	DB01119	1
DB00755	DB00880	1
DB00337	DB00851	1
DB00999	DB01119	1
DB00755	DB01158	1
DB00297	DB00887	1
DB00880	DB01158	1
DB00652	DB01356	1
DB00421	DB00755	1
DB00313	DB00652	1
DB00922	DB01088	1
DB01167	DB01244	1
DB00337	DB00688	1
DB00244	DB01234	1
DB01076	DB01151	1
DB00381	DB00755	1
DB00244	DB01088	1
DB00887	DB01158	1
DB00331	DB00819	1
DB00627	DB08860	1
DB00421	DB00887	1
DB00630	DB05676	1
DB01069	DB01356	1
DB00235	DB00244	1
DB00477	DB00922	1
DB00328	DB00337	1
DB00337	DB00635	1
DB00755	DB00887	1
DB00694	DB00887	1
DB00313	DB01069	1
DB00297	DB00755	1
DB00688	DB05676	1
DB00337	DB00586	1
DB01076	DB01095	1
DB00477	DB00887	1
DB00421	DB01158	1
DB00188	DB01088	1
DB00188	DB01244	1
DB00741	DB01076	1
DB00188	DB00887	1
DB00720	DB05676	1
DB00887	DB01088	1
DB00999	DB01158	1
DB01076	DB08820	1
DB00381	DB01076	1
DB00887	DB01244	1
DB00421	DB00975	1
DB00880	DB00887	1
DB00262	DB00337	1
DB00337	DB00762	1
DB00936	DB01244	1
DB00297	DB01244	1
DB01234	DB09220	1
DB00622	DB01076	1
DB00337	DB00630	1
DB00635	DB05676	1
DB00622	DB00887	1
DB00622	DB01158	1
DB00622	DB00975	1
DB00755	DB00922	1
DB00328	DB05676	1
DB00244	DB00635	1
DB00244	DB00806	1
DB00297	DB01158	1
DB00328	DB00720	1
DB00635	DB01076	1
DB00635	DB09220	1
DB00337	DB00755	1
DB00162	DB00755	1
DB00313	DB01076	1
DB00242	DB00337	1
DB00694	DB01076	1
DB00337	DB05676	1
DB00477	DB01065	1
DB01065	DB01069	1
DB00421	DB00922	1
DB00477	DB00755	1
DB00688	DB00720	1
DB01065	DB01356	1
DB00880	DB00975	1
DB00421	DB01244	1
DB00297	DB01088	1
DB00652	DB00887	1
DB00188	DB00922	1
DB00297	DB00922	1
DB01098	DB01244	1
DB00313	DB01065	1
DB00337	DB00741	1
DB00755	DB01088	1
DB00162	DB00523	1
DB00635	DB01208	1
DB00222	DB00337	1
DB00755	DB00999	1
DB00922	DB01158	1
DB01076	DB01098	1
DB00337	DB00720	1
DB00887	DB00999	1
DB00337	DB01234	1
DB00381	DB00421	1
DB00887	DB00922	1
DB00477	DB01088	1
DB00627	DB01076	1
DB00421	DB01088	1
DB00297	DB00975	1
DB00297	DB00421	1
DB00922	DB00975	1
DB00922	DB01244	1
DB00755	DB00975	1
DB00586	DB05676	1
DB00328	DB00630	1
DB01076	DB01244	1
DB01095	DB01595	0
DB01065	DB05015	0
DB00851	DB06616	0
DB05015	DB08860	0
DB01166	DB06176	0
DB00279	DB01088	0
DB00593	DB06616	0
DB00337	DB01166	0
DB00262	DB01158	0
DB00360	DB04272	0
DB01119	DB01212	0
DB06176	DB08911	0
DB00887	DB01065	0
DB00819	DB00975	0
DB00755	DB00909	0
DB00688	DB00806	0
DB00622	DB05676	0
DB00651	DB01098	0
DB01158	DB08820	0
DB01005	DB01223	0
DB00222	DB01356	0
DB00593	DB08911	0
DB00162	DB00880	0
DB00284	DB01223	0
DB00276	DB00421	0
DB00593	DB00694	0
DB00360	DB01182	0
DB00262	DB00279	0
DB00720	DB01069	0
DB00276	DB01098	0
DB00909	DB05676	0
DB00235	DB06616	0
DB00880	DB01076	0
DB00331	DB01223	0
DB00276	DB00593	0
DB00762	DB01179	0
DB01208	DB01320	0
DB00421	DB01065	0
DB00235	DB00331	0
DB00622	DB01212	0
DB00360	DB00909	0
DB01095	DB05676	0
DB01320	DB04272	0
DB00242	DB00806	0
DB00162	DB00297	0
DB00412	DB06176	0
DB01119	DB01179	0
DB00922	DB01167	0
DB01208	DB08911	0
DB00806	DB00851	0
DB00244	DB08911	0
DB00242	DB09241	0
DB00421	DB00651	0
DB04272	DB08911	0
DB01076	DB05676	0
DB06616	DB09241	0
DB00688	DB06176	0
DB00331	DB01166	0
DB00880	DB01223	0
DB01212	DB04855	0
DB00162	DB05676	0
DB00279	DB01158	0
DB00741	DB01088	0
DB01119	DB05015	0
DB00593	DB05015	0
DB00222	DB00755	0
DB00297	DB01076	0
DB00262	DB00643	0
DB00851	DB01244	0
DB04272	DB09220	0
DB00412	DB01151	0
DB00337	DB09220	0
DB00337	DB00360	0
DB00235	DB00755	0
DB00851	DB01119	0
DB00331	DB00688	0
DB00999	DB04272	0
DB00242	DB01212	0
DB00880	DB04272	0
DB00331	DB06176	0
DB00162	DB01119	0
DB00421	DB08820	0
DB00337	DB01595	0
DB00222	DB00651	0
DB00337	DB08860	0
DB00593	DB00635	0
DB00685	DB01244	0
DB00880	DB08911	0
DB00652	DB01179	0
DB01166	DB09220	0
DB00337	DB01119	0
DB00262	DB01069	0
DB00593	DB05676	0
DB00922	DB01182	0
DB00448	DB09241	0
DB00622	DB00720	0
DB01208	DB08860	0
DB00630	DB00851	0
DB00337	DB00643	0
DB00276	DB00586	0
DB00909	DB00922	0
DB06616	DB08911	0
DB00806	DB06176	0
DB00909	DB05015	0
DB00297	DB06616	0
DB00762	DB01208	0
DB00523	DB06176	0
DB00762	DB01119	0
DB04272	DB08820	0
DB01119	DB06616	0
DB00162	DB00381	0
DB00242	DB00284	0
DB01234	DB04272	0
DB00851	DB04855	0
DB01076	DB01182	0
DB00806	DB01065	0
DB01065	DB05676	0
DB00313	DB09241	0
DB00242	DB04272	0
DB00685	DB01320	0
DB00421	DB08911	0
DB00279	DB00672	0
DB00360	DB01244	0
DB00672	DB00922	0
DB04272	DB04855	0
DB00279	DB04272	0
DB00806	DB00909	0
DB00162	DB08820	0
DB00162	DB00922	0
DB00337	DB01244	0
DB00262	DB00622	0
DB00412	DB04855	0
DB00477	DB01223	0
DB01244	DB08911	0
DB00922	DB01166	0
DB00635	DB01166	0
DB00279	DB01166	0
DB01179	DB06176	0
DB00235	DB01595	0
DB00627	DB04272	0
DB00651	DB09220	0
DB01065	DB01076	0
DB00297	DB01119	0
DB00338	DB09241	0
DB00162	DB06176	0
DB00162	DB00688	0
DB00162	DB00622	0
DB00222	DB00242	0
DB01065	DB01166	0
DB01065	DB01212	0
DB00922	DB08820	0
DB00297	DB01098	0
DB00242	DB00999	0
DB00622	DB01356	0
DB00162	DB08860	0
DB00242	DB08820	0
DB00412	DB01244	0
DB01065	DB09220	0
DB00284	DB06176	0
DB00593	DB00806	0
DB00284	DB00337	0
DB01212	DB05676	0
DB00331	DB01151	0
DB00242	DB01356	0
DB00851	DB01158	0
DB00975	DB01065	0
DB00222	DB00909	0
DB01095	DB04272	0
DB00222	DB00593	0
DB00331	DB06616	0
DB00360	DB09220	0
DB00284	DB00651	0
DB00262	DB01076	0
DB00552	DB06176	0
DB00244	DB01182	0
DB00262	DB00284	0
DB00244	DB01320	0
DB01244	DB01595	0
DB00586	DB09220	0
DB00338	DB08911	0
DB00630	DB09241	0
DB00276	DB00887	0
DB00279	DB00337	0
DB00244	DB01223	0
DB00188	DB01208	0
DB00762	DB09241	0
DB00720	DB00762	0
DB05015	DB06176	0
DB00755	DB01166	0
DB00262	DB00887	0
DB00586	DB09241	0
DB08820	DB09241	0
DB01182	DB09241	0
DB06616	DB08820	0
DB00337	DB00900	0
DB00635	DB09241	0
DB00593	DB00922	0
DB00360	DB00887	0
DB00552	DB06616	0
DB00922	DB06616	0
DB00162	DB01151	0
DB00279	DB00900	0
DB04272	DB05015	0
DB00242	DB06616	0
DB00627	DB05015	0
DB00262	DB01179	0
DB01158	DB01223	0
DB00685	DB04272	0
DB00328	DB09241	0
DB00337	DB01212	0
DB00741	DB01065	0
DB00999	DB08860	0
DB00337	DB00806	0
DB00235	DB00909	0
DB00313	DB01119	0
DB00651	DB08820	0
DB00586	DB00651	0
DB00162	DB01179	0
DB00313	DB00720	0
DB00337	DB00523	0
DB00593	DB01158	0
DB00235	DB01098	0
DB00851	DB01151	0
DB00381	DB04272	0
DB00242	DB01119	0
DB00313	DB06616	0
DB01119	DB04855	0
DB01119	DB04272	0
DB00552	DB01356	0
DB00284	DB01069	0
DB01212	DB01244	0
DB00262	DB04272	0
DB01212	DB09241	0
DB00360	DB00880	0
DB00975	DB08911	0
DB00262	DB01088	0
DB00593	DB00651	0
DB00328	DB01179	0
DB01356	DB06616	0
DB06176	DB09220	0
DB00284	DB00975	0
DB00262	DB00755	0
DB00622	DB01223	0
DB00244	DB06616	0
DB00188	DB00720	0
DB00360	DB00593	0
DB00235	DB01065	0
DB00162	DB01356	0
DB00331	DB04855	0
DB00421	DB01119	0
DB00975	DB01320	0
DB00412	DB08820	0
DB00297	DB00360	0
DB00276	DB09220	0
DB00242	DB00887	0
DB00851	DB08911	0
DB00337	DB06176	0
DB00262	DB00806	0
DB00262	DB01223	0
DB00999	DB08911	0
DB04272	DB09241	0
DB00338	DB00643	0
DB00235	DB04855	0
DB01158	DB08911	0
DB01095	DB01223	0
DB05676	DB08860	0
DB00162	DB00900	0
DB00999	DB06616	0
DB00284	DB01158	0
DB00222	DB01158	0
DB00688	DB05015	0
DB01005	DB04272	0
DB04272	DB08860	0
DB01088	DB04855	0
DB00586	DB08911	0
DB00851	DB01179	0
DB00337	DB01098	0
DB00630	DB01244	0
DB01098	DB05676	0
DB01076	DB09220	0
DB00586	DB01223	0
DB00412	DB06616	0
DB00755	DB04272	0
DB00593	DB01261	0
DB00593	DB01088	0
DB00900	DB04272	0
DB00630	DB06176	0
DB00244	DB09220	0
DB01595	DB09241	0
DB01005	DB06176	0
DB00276	DB04272	0
DB00242	DB00552	0
DB00900	DB06616	0
DB00162	DB01182	0
DB00242	DB00279	0
DB01088	DB01320	0
DB00331	DB05676	0
DB00337	DB00922	0
DB01223	DB08911	0
DB00276	DB08820	0
DB01261	DB05015	0
DB00643	DB00672	0
DB00887	DB00909	0
DB00635	DB04272	0
DB00162	DB01005	0
DB01179	DB01356	0
DB00523	DB08860	0
DB05676	DB09220	0
DB00297	DB09241	0
DB00242	DB00851	0
DB00635	DB01179	0
DB00235	DB01356	0
DB00242	DB00412	0
DB01212	DB06616	0
DB00242	DB00448	0
DB00162	DB06616	0
DB01223	DB01244	0
DB00162	DB00685	0
DB00222	DB00720	0
DB00622	DB08911	0
DB00313	DB00880	0
DB00651	DB06616	0
DB00806	DB01182	0
DB00762	DB00922	0
DB00235	DB00297	0
DB00880	DB06616	0
DB00188	DB05015	0
DB00412	DB05015	0
DB00999	DB06176	0
DB00651	DB00909	0
DB00652	DB05015	0
DB00635	DB00720	0
DB00297	DB01223	0
DB01119	DB01595	0
DB00331	DB00643	0
DB00162	DB00694	0
DB00244	DB01119	0
DB00222	DB05015	0
DB00284	DB01179	0
DB00643	DB09220	0
DB00360	DB00635	0
DB00688	DB00755	0
DB01098	DB01119	0
DB00741	DB00922	0
DB00244	DB01595	0
DB00276	DB01065	0
DB00235	DB00922	0
DB00755	DB01065	0
DB00552	DB08820	0
DB00162	DB00360	0
DB00276	DB01595	0
DB00337	DB00593	0
DB00909	DB01244	0
DB00328	DB00360	0
DB01076	DB04272	0
DB00244	DB00360	0
DB00448	DB00593	0
DB00235	DB00242	0
DB00887	DB01182	0
DB00162	DB00651	0
DB00337	DB00477	0
DB00762	DB00851	0
DB00477	DB05676	0
DB00235	DB00593	0
DB00242	DB00909	0
DB01095	DB01179	0
DB00242	DB08911	0
DB00331	DB00622	0
DB00652	DB00694	0
DB00922	DB05015	0
DB00235	DB06176	0
DB00222	DB00235	0
DB00235	DB01069	0
DB01069	DB04272	0
DB00235	DB00586	0
DB00284	DB06616	0
DB00284	DB00477	0
DB00720	DB06616	0
DB00222	DB09220	0
DB00235	DB00635	0
DB00909	DB09241	0
DB00975	DB01356	0
DB00284	DB00523	0
DB00685	DB01098	0
DB01158	DB01595	0
DB01261	DB06176	0
DB00162	DB00720	0
DB00593	DB01119	0
DB00448	DB09220	0
DB00651	DB00755	0
DB00586	DB00922	0
DB00381	DB00720	0
DB01069	DB01223	0
DB00337	DB06616	0
DB01095	DB01119	0
DB00685	DB06176	0
DB00651	DB01119	0
DB00338	DB01244	0
DB00643	DB01158	0
DB00593	DB00851	0
DB00162	DB00936	0
DB00651	DB06176	0
DB00552	DB00887	0
DB00297	DB05676	0
DB00630	DB00819	0
DB00338	DB04272	0
DB00887	DB08911	0
DB00337	DB00909	0
DB00297	DB00851	0
DB01065	DB04855	0
DB01088	DB01182	0
DB00643	DB00922	0
DB00672	DB01088	0
DB00685	DB09220	0
DB00242	DB00627	0
DB00477	DB01179	0
DB01065	DB01244	0
DB00672	DB01069	0
DB00276	DB01076	0
DB00297	DB06176	0
DB00242	DB08860	0
DB00880	DB06176	0
DB00922	DB01119	0
DB00643	DB08911	0
DB00694	DB08911	0
DB00328	DB09220	0
DB00222	DB01179	0
DB01076	DB01223	0
DB00262	DB00922	0
DB00279	DB00552	0
DB00672	DB01244	0
DB00313	DB08820	0
DB00593	DB01098	0
DB00297	DB00651	0
DB00242	DB00360	0
DB00222	DB06176	0
DB01158	DB01179	0
DB00313	DB00523	0
DB00244	DB00622	0
DB00806	DB04855	0
DB00685	DB04855	0
DB00523	DB04272	0
DB00477	DB01098	0
DB00630	DB00922	0
DB00188	DB04272	0
DB00909	DB08860	0
DB00672	DB00720	0
DB00328	DB01005	0
DB01065	DB01167	0
DB00688	DB09241	0
DB01166	DB01595	0
DB00477	DB04272	0
DB00162	DB00235	0
DB01244	DB05676	0
DB00448	DB00922	0
DB00412	DB01595	0
DB00593	DB00672	0
DB00720	DB00887	0
DB00720	DB09220	0
DB01158	DB05676	0
DB00235	DB00328	0
DB00235	DB01119	0
DB00651	DB01167	0
DB01166	DB01356	0
DB00242	DB01595	0
DB00313	DB00651	0
DB00887	DB06176	0
DB00244	DB00762	0
DB00316	DB04272	0
DB00276	DB08911	0
DB00313	DB04272	0
DB00284	DB05676	0
DB00284	DB00694	0
DB00262	DB01005	0
DB00851	DB05676	0
DB00262	DB06616	0
DB00720	DB04272	0
DB00222	DB00762	0
DB00651	DB00851	0
DB00242	DB01005	0
DB00188	DB00936	0
DB05676	DB08911	0
DB00162	DB00672	0
DB00297	DB00685	0
DB00622	DB00651	0
DB00900	DB08820	0
DB00651	DB00741	0
DB01069	DB08911	0
DB00235	DB00421	0
DB00162	DB00412	0
DB00672	DB00755	0
DB00360	DB01212	0
DB00284	DB00806	0
DB00222	DB01223	0
DB00162	DB00819	0
DB01223	DB06176	0
DB00188	DB00651	0
DB00851	DB05015	0
DB00337	DB01182	0
DB00337	DB01158	0
DB00328	DB00552	0
DB00552	DB01244	0
DB00242	DB00316	0
DB00762	DB04272	0
DB00900	DB04855	0
DB00887	DB01179	0
DB01356	DB08820	0
DB00222	DB01065	0
DB00244	DB06176	0
DB00672	DB01356	0
DB00922	DB01595	0
DB00242	DB01088	0
DB01088	DB01595	0
DB00819	DB01151	0
DB00806	DB08911	0
DB00222	DB06616	0
DB00593	DB00622	0
DB00627	DB08911	0
DB04272	DB06616	0
DB00806	DB01320	0
DB00235	DB08860	0
DB00643	DB01119	0
DB00909	DB06616	0
DB00162	DB01166	0
DB00448	DB05676	0
DB00755	DB01261	0
DB00360	DB06176	0
DB06176	DB08860	0
DB00222	DB01595	0
DB00685	DB00909	0
DB00448	DB01065	0
DB00552	DB00630	0
DB00235	DB00720	0
DB00909	DB01223	0
DB00593	DB00755	0
DB01098	DB09220	0
DB01208	DB01356	0
DB00235	DB00688	0
DB08860	DB08911	0
DB01119	DB01182	0
DB00331	DB00922	0
DB00720	DB00975	0
DB00762	DB01158	0
DB01088	DB08860	0
DB01098	DB01208	0
DB00242	DB00652	0
DB00685	DB01076	0
DB00242	DB00331	0
DB00244	DB00279	0
DB00685	DB06616	0
DB00880	DB08860	0
DB00672	DB01065	0
DB00162	DB00975	0
DB00316	DB00720	0
DB00242	DB00688	0
DB01179	DB06616	0
DB00381	DB08911	0
DB00819	DB04272	0
DB00552	DB00755	0
DB00284	DB00819	0
DB01179	DB01595	0
DB00922	DB05676	0
DB00242	DB01098	0
DB00162	DB08911	0
DB01069	DB01179	0
DB00284	DB05015	0
DB00887	DB06616	0
DB01179	DB04272	0
DB01356	DB06176	0
DB00651	DB01065	0
DB00162	DB00276	0
DB00694	DB01065	0
DB00922	DB08911	0
DB00360	DB00762	0
DB01179	DB01223	0
DB01212	DB09220	0
DB00922	DB01065	0
DB01119	DB01166	0
DB01119	DB06176	0
DB00755	DB01005	0
DB00279	DB00922	0
DB00337	DB00651	0
DB00235	DB01095	0
DB00880	DB01095	0
DB00235	DB00337	0
DB01244	DB01356	0
DB08860	DB09220	0
DB00651	DB01095	0
DB00720	DB01158	0
DB00279	DB00593	0
DB00762	DB01088	0
DB01212	DB08860	0
DB00672	DB08820	0
DB00262	DB06176	0
DB00922	DB01095	0
DB01065	DB01261	0
DB00242	DB00900	0
DB00162	DB01223	0
DB00672	DB01182	0
DB00412	DB01182	0
DB00688	DB01223	0
DB08911	DB09220	0
DB00593	DB08860	0
DB00337	DB01065	0
DB00819	DB01179	0
DB00244	DB04855	0
DB00630	DB00720	0
DB00337	DB00672	0
DB00936	DB01065	0
DB00552	DB00922	0
DB00523	DB01261	0
DB00806	DB01167	0
DB01005	DB08860	0
DB00337	DB00381	0
DB00762	DB05676	0
DB00276	DB00331	0
DB00360	DB01595	0
DB01098	DB01223	0
DB00235	DB00313	0
DB00276	DB00313	0
DB00421	DB01151	0
DB00448	DB08911	0
DB00279	DB00806	0
DB00672	DB04855	0
DB00313	DB01244	0
DB00922	DB01069	0
DB00630	DB04855	0
DB01065	DB08820	0
DB01158	DB01320	0
DB00244	DB01244	0
DB00242	DB01069	0
DB00643	DB01244	0
DB00922	DB01076	0
DB00188	DB00685	0
DB00242	DB00880	0
DB00331	DB05015	0
DB00652	DB01119	0
DB01179	DB09220	0
DB00412	DB00523	0
DB01179	DB08860	0
DB00242	DB00244	0
DB00162	DB04272	0
DB01182	DB09220	0
DB00685	DB08860	0
DB01212	DB05015	0
DB00762	DB00806	0
DB00909	DB09220	0
DB00593	DB00887	0
DB01076	DB08911	0
DB00242	DB01151	0
DB00331	DB01244	0
DB01158	DB05015	0
DB01076	DB01179	0
DB00672	DB01158	0
DB01119	DB08820	0
DB00222	DB00360	0
DB00262	DB01356	0
DB00806	DB08820	0
DB00593	DB01166	0
DB00688	DB01158	0
DB00720	DB09241	0
DB00755	DB08860	0
DB00188	DB00523	0
DB01069	DB09220	0
DB01119	DB08911	0
DB00360	DB00630	0
DB00586	DB00672	0
DB00552	DB01065	0
DB00672	DB04272	0
DB00279	DB00720	0
DB00909	DB04272	0
DB00242	DB01065	0
DB00741	DB00851	0
DB00922	DB04272	0
DB00284	DB04272	0
DB00477	DB00552	0
DB00262	DB00651	0
DB00720	DB01356	0
DB00162	DB00244	0
DB00755	DB01595	0
DB00672	DB01595	0
DB00242	DB00975	0
DB00360	DB00672	0
DB00162	DB00313	0
DB00851	DB00922	0
DB00922	DB01356	0
DB00235	DB00741	0
DB00162	DB01069	0
DB00643	DB00851	0
DB00235	DB00279	0
DB00162	DB00909	0
DB00262	DB00412	0
DB01356	DB05015	0
DB00360	DB00421	0
DB00313	DB06176	0
DB01167	DB04272	0
DB01151	DB04272	0
DB00262	DB00880	0
DB00688	DB01166	0
DB00880	DB08820	0
DB00162	DB00337	0
DB00313	DB01179	0
DB00313	DB00851	0
DB01098	DB05015	0
DB00448	DB00651	0
DB01088	DB01167	0
DB00235	DB00887	0
DB00652	DB08820	0
DB00313	DB09220	0
DB01208	DB09220	0
DB00222	DB01244	0
DB00242	DB09220	0
DB01320	DB05015	0
DB00222	DB01088	0
DB00235	DB01167	0
DB00284	DB09220	0
DB00284	DB01065	0
DB01088	DB08911	0
DB00313	DB05676	0
DB01158	DB04272	0
DB01320	DB08911	0
DB00593	DB00685	0
DB00338	DB00922	0
DB00694	DB00922	0
DB01098	DB01179	0
DB00328	DB01119	0
DB00622	DB00685	0
DB00242	DB05676	0
DB00643	DB00819	0
DB00887	DB04272	0
DB00381	DB00851	0
DB00242	DB01244	0
DB01179	DB05015	0
DB00162	DB01065	0
DB00762	DB06176	0
DB05015	DB09220	0
DB00412	DB00922	0
DB01095	DB09220	0
DB00477	DB00806	0
DB01166	DB01244	0
DB00627	DB00720	0
DB00279	DB08911	0
DB00235	DB00338	0
DB00635	DB00651	0
DB00331	DB00720	0
DB00685	DB01595	0
DB00188	DB00552	0
DB08820	DB08911	0
DB00222	DB00276	0
DB00235	DB00448	0
DB00593	DB01234	0
DB00922	DB01179	0
DB00242	DB00297	0
DB01095	DB08911	0
DB01095	DB01261	0
DB00337	DB01069	0
DB00685	DB00922	0
DB00284	DB00360	0
DB00688	DB08911	0
DB00887	DB01208	0
DB00806	DB01356	0
DB00651	DB04272	0
DB04272	DB06176	0
DB00909	DB01261	0
DB00694	DB01356	0
DB00909	DB08911	0
DB00720	DB00851	0
DB00297	DB00806	0
DB00806	DB08860	0
DB00922	DB08860	0
DB00235	DB01320	0
DB00630	DB08860	0
DB00235	DB08911	0
DB00337	DB01151	0
DB00242	DB01223	0
DB00337	DB09241	0
DB00360	DB08820	0
DB01244	DB04272	0
DB00651	DB08911	0
DB00360	DB01320	0
DB00593	DB01223	0
DB00276	DB01356	0
DB00755	DB06616	0
DB00297	DB01179	0
DB00685	DB00887	0
DB00688	DB09220	0
DB00819	DB08911	0
DB00279	DB01182	0
DB00331	DB00651	0
DB00421	DB01166	0
DB00936	DB08911	0
DB06176	DB09241	0
DB00412	DB00720	0
DB00523	DB00688	0
DB00630	DB08911	0
DB01119	DB01223	0
DB00672	DB01166	0
DB01208	DB06176	0
DB00222	DB08860	0
DB00755	DB01119	0
DB04855	DB08911	0
DB00755	DB01182	0
DB01005	DB01119	0
DB00337	DB00622	0
DB00162	DB01234	0
DB00162	DB00279	0
DB00685	DB01069	0
DB00162	DB01095	0
DB05015	DB08911	0
DB00630	DB08820	0
DB00672	DB01179	0
DB00851	DB01065	0
DB00276	DB00297	0
DB01098	DB06616	0
DB00244	DB00651	0
DB01158	DB01356	0
DB00360	DB00999	0
DB00851	DB01223	0
DB00242	DB00755	0
DB00523	DB00936	0
DB00284	DB00755	0
DB00222	DB00922	0
DB00720	DB01223	0
DB00755	DB00900	0
DB00900	DB01320	0
DB00262	DB05676	0
DB01223	DB09220	0
DB01005	DB05015	0
DB00922	DB01098	0
DB00276	DB01182	0
DB00337	DB00975	0
DB00313	DB04855	0
DB00627	DB00851	0
DB00672	DB09220	0
DB00244	DB01065	0
DB01179	DB01244	0
DB00162	DB00741	0
DB01095	DB01208	0
DB00284	DB01095	0
DB00284	DB01166	0
DB00685	DB01065	0
DB00279	DB00586	0
DB00242	DB00328	0
DB00477	DB00819	0
DB00284	DB00922	0
DB01356	DB08911	0
DB00643	DB00887	0
DB00360	DB00586	0
DB00593	DB06176	0
DB00188	DB00652	0
DB00162	DB00222	0
DB00635	DB01065	0
DB00297	DB05015	0
DB01158	DB01212	0
DB00851	DB01595	0
DB00262	DB08911	0
DB01182	DB05676	0
DB00694	DB00909	0
DB00651	DB00922	0
DB00900	DB00922	0
DB00694	DB04272	0
DB05676	DB06616	0
DB00630	DB01158	0
DB01069	DB05676	0
DB00242	DB00622	0
DB00328	DB00922	0
DB00720	DB01151	0
DB00162	DB00806	0
DB00421	DB01179	0
DB00651	DB01076	0
DB01065	DB01208	0
DB00235	DB01182	0
DB00720	DB08911	0
DB00412	DB00593	0
DB00331	DB08820	0
DB00244	DB00297	0
DB00297	DB00337	0
DB00477	DB00685	0
DB00720	DB01244	0
DB00552	DB00672	0
DB00720	DB06176	0
DB00593	DB09241	0
DB04855	DB09241	0
DB00162	DB00643	0
DB00242	DB00630	0
DB00235	DB08820	0
DB01166	DB08911	0
DB00242	DB00651	0
DB00284	DB01244	0
DB00685	DB08911	0
DB00819	DB06616	0
DB00279	DB01005	0
DB00162	DB00630	0
DB01065	DB08860	0
DB00331	DB01065	0
DB00337	DB01095	0
DB00720	DB01234	0
DB00279	DB01595	0
DB00586	DB01166	0
DB00284	DB01261	0
DB00523	DB01098	0
DB00242	DB00643	0
DB00262	DB00328	0
DB00242	DB00819	0
DB00851	DB00975	0
DB01065	DB01088	0
DB00337	DB05015	0
DB04855	DB09220	0
DB00242	DB01095	0
DB00630	DB06616	0
DB00909	DB01095	0
DB00328	DB00851	0
DB00630	DB04272	0
DB00242	DB01158	0
DB00922	DB01208	0
DB00651	DB00762	0
DB01069	DB01166	0
DB00262	DB09220	0
DB00313	DB00685	0
DB00627	DB00688	0
DB00999	DB05015	0
DB00222	DB04272	0
DB01119	DB01356	0
DB01212	DB06176	0
DB00279	DB01119	0
DB00685	DB08820	0
DB00242	DB01076	0
DB00421	DB09241	0
DB00672	DB01223	0
DB01167	DB01356	0
DB01320	DB09241	0
DB00477	DB00651	0
DB00523	DB00720	0
DB00337	DB00652	0
DB00909	DB01158	0
DB00276	DB01095	0
DB00593	DB01208	0
DB00162	DB00887	0
DB00806	DB00922	0
DB00235	DB01076	0
DB00762	DB00887	0
DB00922	DB01320	0
DB00552	DB04272	0
DB00630	DB01065	0
DB00276	DB01244	0
DB00162	DB05015	0
DB00162	DB09220	0
DB00162	DB01595	0
DB00313	DB01088	0
DB00297	DB00694	0
DB00806	DB01595	0
DB00755	DB00806	0
DB00523	DB01119	0
DB00552	DB00622	0
DB00313	DB01005	0
DB00235	DB00762	0
DB00222	DB00262	0
DB00242	DB00593	0
DB00412	DB08911	0
DB00222	DB01182	0
DB00188	DB00235	0
DB00720	DB01088	0
DB00593	DB01244	0
DB00328	DB08911	0
DB00685	DB01356	0
DB00652	DB06176	0
DB00162	DB01320	0
DB00652	DB09220	0
DB00755	DB00819	0
DB00338	DB00651	0
DB00851	DB06176	0
DB00421	DB04272	0
DB00593	DB01076	0
DB00412	DB09220	0
DB00313	DB00922	0
DB00672	DB00909	0
DB01208	DB04272	0
DB00887	DB09241	0
DB00222	DB00297	0
DB00630	DB00652	0
DB00652	DB01158	0
DB00720	DB04855	0
DB01595	DB04272	0
DB00477	DB01212	0
DB01095	DB01182	0
DB00360	DB01119	0
DB00242	DB00338	0
DB00337	DB01179	0
DB00652	DB01208	0
DB00244	DB00922	0
DB00313	DB01158	0
DB00360	DB06616	0
DB00242	DB00313	0
DB00338	DB09220	0
DB00279	DB08820	0
DB00652	DB01244	0
DB00651	DB01244	0
DB00651	DB00720	0
DB00235	DB01244	0
DB00806	DB06616	0
DB00279	DB00851	0
DB00222	DB04855	0
DB00448	DB01119	0
DB00297	DB04272	0
DB00279	DB00643	0
DB00313	DB00806	0
DB00651	DB08860	0
DB00284	DB01088	0
DB00720	DB00806	0
DB00688	DB01119	0
DB00643	DB04272	0
DB00755	DB06176	0
DB00222	DB08820	0
DB00276	DB01069	0
DB00851	DB01356	0
DB01098	DB01182	0
DB00593	DB01095	0
DB01244	DB08820	0
DB00672	DB01212	0
DB00222	DB00643	0
DB00262	DB01261	0
DB00313	DB08911	0
DB00688	DB01065	0
DB00284	DB00688	0
DB00593	DB00975	0
DB00720	DB08820	0
DB00523	DB01065	0
DB00276	DB00672	0
DB00552	DB01069	0
DB00909	DB01088	0
DB00922	DB04855	0
DB00360	DB00755	0
DB00755	DB01179	0
DB00297	DB01166	0
DB01223	DB04272	0
DB05676	DB06176	0
DB01158	DB01166	0
DB00523	DB05015	0
DB00313	DB01208	0
DB01158	DB06176	0
DB00222	DB00688	0
DB00999	DB08820	0
DB00222	DB05676	0
DB00685	DB00762	0
DB00262	DB01065	0
DB00672	DB08911	0
DB00652	DB00975	0
DB00523	DB00762	0
DB00887	DB05015	0
DB00242	DB05015	0
DB01182	DB04272	0
DB00622	DB04272	0
DB00242	DB01166	0
DB00360	DB00688	0
DB00284	DB00851	0
DB00297	DB00672	0
DB01167	DB08911	0
DB00337	DB01261	0
DB00297	DB00412	0
DB00242	DB00720	0
DB00887	DB01166	0
DB00741	DB08911	0
DB00162	DB04855	0
DB00279	DB00284	0
DB00851	DB01166	0
DB00421	DB01320	0
DB00720	DB00755	0
DB00922	DB01223	0
DB01356	DB09220	0
DB00162	DB01158	0
DB00851	DB01088	0
DB01158	DB06616	0
DB01088	DB06176	0
DB00235	DB00477	0
DB00630	DB01119	0
DB01065	DB06176	0
DB00244	DB08820	0
DB01151	DB08911	0
DB00851	DB00909	0
DB00643	DB01179	0
DB01179	DB08911	0
DB00688	DB01261	0
DB00806	DB01095	0
DB00672	DB01098	0
DB00586	DB01158	0
DB00284	DB08911	0
DB00331	DB01179	0
DB00279	DB00819	0
DB00448	DB04272	0
DB00297	DB01261	0
DB00477	DB08911	0
DB00851	DB04272	0
DB00162	DB00851	0
DB01088	DB01095	0
DB00313	DB00694	0
DB00635	DB00922	0
DB01069	DB08820	0
DB00651	DB00672	0
DB01182	DB08911	0
DB01212	DB04272	0
DB00900	DB01065	0
DB00720	DB00922	0
DB01065	DB06616	0
DB00313	DB00688	0
DB00162	DB01208	0
DB00262	DB08820	0
DB00276	DB00652	0
DB00627	DB06176	0
DB00297	DB01095	0
DB00880	DB01098	0
DB00755	DB08911	0
DB01098	DB01595	0
DB00755	DB00762	0
DB00262	DB05015	0
DB00762	DB09220	0
DB00720	DB01166	0
DB00741	DB01179	0
DB00651	DB00688	0
DB00242	DB00523	0
DB00909	DB01119	0
DB00242	DB00741	0
DB00755	DB05015	0
DB00331	DB09220	0
DB00316	DB01179	0
DB01595	DB08911	0
DB00652	DB01212	0
DB00244	DB00593	0
DB00922	DB00936	0
DB00755	DB00936	0
DB00276	DB00284	0
DB01261	DB04272	0
DB00593	DB09220	0
DB01065	DB08911	0
DB00316	DB09220	0
DB01095	DB06176	0
DB00672	DB05676	0
DB00162	DB00477	0
DB00900	DB06176	0
DB00643	DB01065	0
DB01095	DB06616	0
DB00328	DB00755	0
DB00762	DB01166	0
DB00643	DB01223	0
DB01595	DB09220	0
DB00162	DB00762	0
DB00477	DB00851	0
DB00552	DB09220	0
DB00284	DB08860	0
DB00360	DB04855	0
DB00523	DB00900	0
DB01179	DB01182	0
DB01223	DB08860	0
DB00688	DB00922	0
DB00412	DB00477	0
DB00762	DB05015	0
DB00244	DB00477	0
DB00279	DB04855	0
DB00279	DB01179	0
DB00652	DB00685	0
DB00284	DB00552	0
DB00720	DB01065	0
DB00887	DB01223	0
DB00909	DB00975	0
DB00242	DB00922	0
DB00262	DB01244	0
DB00162	DB00284	0
DB00235	DB00622	0
DB00242	DB00586	0
DB01166	DB06616	0
DB01223	DB06616	0
DB00242	DB01179	0
DB01261	DB08860	0
DB00242	DB00421	0
DB01595	DB05676	0
DB00188	DB00242	0
DB00337	DB00819	0
DB00887	DB08860	0
DB00922	DB01212	0
DB00360	DB00448	0
DB00162	DB00999	0
DB00643	DB01069	0
DB00851	DB00936	0
DB00297	DB01208	0
DB01065	DB01098	0
DB00338	DB05676	0
DB00222	DB08911	0
DB00162	DB00421	0
DB00720	DB05015	0
DB00593	DB01179	0
DB00755	DB05676	0
DB01065	DB01158	0
DB01065	DB01179	0
DB00242	DB04855	0
DB00235	DB00851	0
DB00652	DB04272	0
DB00331	DB00694	0
DB00448	DB01179	0
DB00652	DB00672	0
DB00338	DB00360	0
DB00552	DB00851	0
DB00887	DB08820	0
DB00313	DB05015	0
DB00909	DB01179	0
DB00630	DB05015	0
DB00162	DB01088	0
DB00162	DB00552	0
DB00651	DB01158	0
DB00235	DB09220	0
DB00242	DB01182	0
DB00162	DB00586	0
DB01095	DB05015	0
DB01166	DB01182	0
DB01098	DB06176	0
DB00328	DB01065	0
DB00741	DB04272	0
DB00297	DB08911	0
DB01167	DB09220	0
DB00313	DB00360	0
DB00162	DB01244	0
DB00284	DB01356	0
DB00412	DB00909	0
DB00880	DB01005	0
DB01098	DB04272	0
DB00331	DB04272	0
DB00242	DB00262	0
DB00222	DB00694	0
DB00162	DB00593	0
DB00643	DB00755	0
DB00276	DB00909	0
DB00279	DB00887	0
DB01088	DB08820	0
DB00685	DB01182	0
DB00279	DB09220	0
DB00909	DB01208	0
DB00242	DB01167	0
DB00276	DB00922	0
DB00262	DB00672	0
DB00297	DB08860	0
DB00688	DB01179	0
DB00242	DB00381	0
DB01320	DB09220	0
DB00337	DB08911	0
DB00262	DB01166	0
DB00851	DB01182	0
DB00242	DB00477	0
DB00235	DB00262	0
DB01119	DB08860	0
DB00337	DB01223	0
DB00222	DB01166	0
DB00222	DB00552	0
DB00421	DB00685	0
DB00593	DB04272	0
DB01065	DB04272	0
DB00360	DB00720	0
DB00279	DB05676	0
DB00235	DB00672	0
DB00586	DB01179	0
DB01088	DB06616	0
DB00262	DB00477	0
DB00242	DB00672	0
DB00242	DB00936	0
DB00242	DB06176	0
DB00279	DB01244	0
DB00523	DB01158	0
DB00162	DB01212	0
DB00762	DB01223	0
DB01223	DB05015	0
DB01065	DB01119	0
DB00360	DB01158	0
DB00685	DB01095	0
DB00279	DB00755	0
DB00586	DB01119	0
DB00909	DB06176	0
DB00720	DB01119	0
DB00244	DB09241	0
DB00235	DB00284	0
DB00672	DB00806	0
DB01005	DB01095	0
DB00328	DB00819	0
DB00328	DB00651	0
DB00338	DB00593	0
DB01069	DB01244	0
DB00313	DB00643	0
DB01182	DB01244	0
DB08820	DB09220	0
DB00652	DB01223	0
DB01098	DB08911	0
DB00338	DB01119	0
DB00651	DB01069	0
DB00694	DB09220	0
DB01119	DB05676	0
DB00651	DB00887	0
DB00586	DB01244	0
DB00235	DB01158	0
DB00593	DB00741	0
DB06616	DB09220	0
DB00188	DB08911	0
DB01158	DB01234	0
DB00162	DB01098	0
DB00262	DB00688	0
DB00262	DB01119	0
DB00880	DB05015	0
DB00284	DB08820	0
DB01088	DB01356	0
DB01212	DB08820	0
DB00188	DB00276	0
DB01065	DB01223	0
DB00627	DB06616	0
DB00477	DB00720	0
DB00162	DB00242	0
DB00630	DB09220	0
DB01076	DB01119	0
DB00242	DB00762	0
DB00922	DB06176	0
DB00412	DB01065	0
DB00622	DB00851	0
DB00222	DB00652	0
DB00762	DB01065	0
DB00523	DB01095	0
DB00279	DB00297	0
DB00162	DB01167	0
DB00755	DB01223	0
