# Supplementary material for: Leveraging genetic interactions for adverse drug-drug interaction prediction
Source: PLoS Comput Biol. 2019 May 24;15(5):e1007068. doi: 10.1371/journal.pcbi.1007068 (PMC6553795; doi:10.1371/journal.pcbi.1007068)
Supplement: S6 Table — (XLSX) [file pcbi.1007068.s012.xlsx]

## Sheet: Sheet1
ID	Name	Targets	Indications	Side Effects	Yeast Homologs of Targets	Status
DB00776	Oxcarbazepine	SCN5A	Seizure;Generalised tonic-clonic seizure;Convulsions local;Epilepsy;Partial seizures	Abdominal pain;Skin disorder;Aura;Diabetic gastroparesis;Joint injury;Gastrointestinal pain;Dyskinesia;Emphysema;Cancer surgery;Syncope;Folate deficiency;Skin fissures;Heart rate increased;Splenomegaly;Amenorrhoea;Radicular syndrome;Folliculitis;Unresponsive to stimuli;Blood triglycerides increased;Haematochezia;Mastectomy;Product use in unapproved indication;Venous thrombosis;Substance use;Fatig…	SCN5A	Approved
DB00951	Isoniazid	CYP2C19;CYP1A2;CYP3A4;CYP2C8	Neoplasm malignant;Low income;Immunodeficiency;Peptic ulcer;Hodgkin's disease lymphocyte depletion type stage unspecified;Malabsorption;Induration;Leukaemia;Skin test positive;Tuberculosis;Malnutrition;Hodgkin's disease;End stage renal disease;Gastroduodenal ulcer;Silicosis;Hodgkin's disease lymphocyte predominance type stage unspecified;Diabetes mellitus;Extrapulmonary tuberculosis;Ulcer;Chronic…	Diabetes mellitus;Haptoglobin increased;Renal function test abnormal;Neuritis;Condition aggravated;Amyloidosis;Adrenal insufficiency;Jaundice;Blood iron abnormal;Inhibitory drug interaction;Engraftment syndrome;Eosinophilic pneumonia;Thyroid cyst;Cerebral toxoplasmosis;Pyoderma gangrenosum;Therapeutic product cross-reactivity;Hypoxia;Prothrombin time prolonged;Aplastic anaemia;Stomatitis;Lymphoma…	CYP2C19;CYP2C8	Approved
DB00774	Hydroflumethiazide	CA4;KCNMA1;ATP1A1;CA9;CA1;SLC12A1;CA12;CA2	Cardiac failure congestive;Hepatic cirrhosis;Glomerulonephritis acute;Hypertension;Nephrotic syndrome;Oedema;Chronic kidney disease;End stage renal disease	Granulocytopenia;Pancreatitis;Vomiting;Vasculitis;Dizziness;Thrombocytopenia;Diarrhoea;Glycosuria;Leukopenia;Jaundice;Asthenia;Rash;Epigastric discomfort;Agranulocytosis;Jaundice cholestatic;Hyperglycaemia;Vascular purpura;Vertigo;Hypersensitivity;Cutaneous vasculitis;Hyperuricaemia;Vasculitis necrotising;Glucose urine present;Decreased appetite;Constipation;Orthostatic hypotension;Agitation;Head…	ATP1A1;SLC12A1	Approved
DB01165	Ofloxacin	TOP2A	Cystitis noninfective;Hepatic cirrhosis;Pathogen resistance;External ear inflammation;Conjunctivitis bacterial;Urethritis;Otitis media chronic;Bladder pain;Ulcerative keratitis;Pneumonia;Prostatitis;Otitis media acute;Cervicitis;Pneumonitis;Otitis externa;Cervix inflammation;Influenza;Urethritis noninfective;Hepatic function abnormal;Pelvic inflammatory disease;Cystitis;Acne;Overgrowth bacterial;…	Vertigo;Nephrotic syndrome;Purulent discharge;Candida infection;Splenomegaly;Faecaloma;Nasopharyngitis;Intraductal proliferative breast lesion;Mania;Escherichia sepsis;Tendon disorder;Ecchymosis;Erosive oesophagitis;Nodal marginal zone B-cell lymphoma stage IV;Hypoaesthesia;Diabetes mellitus;Suicidal ideation;Atrioventricular block;Burning sensation;Diverticulum oesophageal;Biliary sepsis;Disorde…	TOP2A	Approved
DB01169	Arsenic trioxide	JUN;HDAC1;TXNRD1;PML;CCND1;MAPK1;MAPK3;CDKN1A;IKBKB;AKT1	Leukaemia granulocytic;Acute promyelocytic leukaemia;Neoplasm malignant;Acute leukaemia;Myeloid leukaemia;Torsade de pointes;Acute myeloid leukaemia	Ear disorder;Hypernatraemia;Lung infiltration;Blood pH increased;Dyspnoea;Myalgia;Osteitis;Musculoskeletal discomfort;Dry eye;Upper respiratory tract congestion;Blood albumin decreased;Pleuritic pain;Metal poisoning;Neutropenia;Chills;Mucosal inflammation;Wound secretion;Injection site erythema;Cerebral hypoperfusion;Night sweats;Abdominal distension;Aortic valve incompetence;General physical con…	JUN;HDAC1;TXNRD1;CCND1;MAPK1;MAPK3;IKBKB;AKT1	Approved
DB00675	Tamoxifen	PRKCQ;ESR1;EBP;PRKCG;PRKCA;PRKCZ;PRKCD;KCNH2;AR;SHBG;PRKCI;NR1I2;ESR2;PRKCE;PRKCB;ESRRG	Pulmonary embolism;Breast cancer stage IV;Brain neoplasm;Pancreatic carcinoma;Neoplasm;Sarcoma;Bone cancer metastatic;Soft tissue disorder;Malignant melanoma;Bone pain;Soft tissue sarcoma;Metastases to bone;Hyperplasia;Thrombocytopenia;Adenocarcinoma;Cerebrovascular accident;Albright's disease;Menarche;Carcinoid tumour;Intraductal proliferative breast lesion;Breast cancer;Endometrial cancer;Neopl…	Mucosal ulceration;Hypertension;Cervix enlargement;Gastrointestinal sounds abnormal;Marital problem;Anxiety;Septicaemia streptococcal;Paraplegia;Osteochondrosis;Retinal artery embolism;Abscess;Urinary bladder polyp;Glossodynia;Arthropod scratch;Cervix disorder;Maxillofacial operation;Radiotherapy to uterus;Decubitus ulcer;Fatigue;Thrombosis mesenteric vessel;Liver injury;Gastrointestinal pain;End…	PRKCQ;PRKCG;PRKCA;PRKCZ;PRKCD;PRKCI;PRKCE;PRKCB	Approved
DB00811	Ribavirin	IMPDH2;ENPP1;IMPDH1;ADK;NT5C2	Blood bilirubin increased;Respiratory syncytial virus infection;Disease progression;Influenza;Heart disease congenital;Inflammation;Lower respiratory tract infection;Hepatitis;Hepatitis C;Hepatic failure;Viral infection;Chronic hepatitis;Hepatocellular injury;Fibrosis;Dysgeusia;Hepatic cirrhosis;Chronic hepatitis C;Environmental exposure;Bronchial hyperreactivity;Alanine aminotransferase increase…	Chills;Pharyngitis;Pruritus genital;Myocardial ischaemia;Blood insulin increased;Groin abscess;Bacterial test positive;Hyperaesthesia;Blood cholesterol decreased;Proctalgia;Enamel anomaly;Duodenal obstruction;Chromatopsia;Bence Jones proteinuria;Anti-GAD antibody positive;Cyanosis neonatal;Injection site anaesthesia;Viral infection;Renal stone removal;Post procedural complication;Walking disabili…	IMPDH2;ENPP1;IMPDH1;ADK	Approved
DB00126	Vitamin C	TMLHE;P3H1;PHYH;P3H3;ALKBH2;KDM5D;OGFOD2;LCT;PAM;P3H2;EGLN2;PLOD1;ALKBH3;PLOD3;BBOX1;P4HTM;EGLN3;EGLN1;DBH;SLC23A1;OGFOD1;P4HA1;PLOD2	Corynebacterium infection;Gingivitis;Sinusitis;Rheumatoid arthritis;Diphtheria;Pneumonitis;Fracture;Tuberculosis;Pertussis;Rheumatic fever;Body temperature increased;Vitamin C deficiency;Gingival bleeding;Pyrexia;Rheumatic disorder;Pneumonia;Multiple fractures;Noninfective gingivitis;Hyperthermia	Loss of consciousness;Circulatory collapse;Peripheral circulatory failure;Tenderness;Shock;Syncope;Dizziness	TMLHE;KDM5D;BBOX1;OGFOD1	Approved
DB00773	Etoposide	TOP2A;TOP2B	Lymphocytic leukaemia;Small cell carcinoma;Testicular neoplasm;Lymphoma;Hepatic function abnormal;Non-Hodgkin's lymphoma;Neoplasm;Ewing's sarcoma;Hodgkin's disease lymphocyte predominance type stage unspecified;Autoimmune disorder;Prostate cancer;Renal failure;Hepatic cancer;Hodgkin's disease lymphocyte depletion type stage unspecified;Hepatocellular carcinoma;Small cell lung cancer;Hodgkin's dis…	Abdominal abscess;Heart sounds abnormal;Diplegia;Decreased appetite;Septic embolus;Renal failure;Metastases to lung;Dermatitis;Hilar lymphadenopathy;Skin discolouration;Gastroenteritis cryptosporidial;Pneumaturia;Infertility;Multiple-drug resistance;Infectious pleural effusion;Pupillary reflex impaired;Vertigo;Atrial flutter;Catheter site pain;Melanocytic naevus;Neoplasm recurrence;Monocytosis;Fu…	TOP2A;TOP2B	Approved
DB06243	Eflornithine	ODC1	Hirsutism;Hypertrichosis	Rosacea;Skin tightness;Seborrhoea;Dermal cyst;Dermatitis bullous;Pseudofolliculitis barbae;Asthenia;Furuncle;Flushing;Tenderness;Skin burning sensation;Dermatosis;Seborrhoeic dermatitis;Skin irritation;Decreased appetite;Neoplasm skin;Hypoaesthesia;Cheilitis;Rash pustular;Ingrown hair;Hair growth abnormal;Folliculitis;Headache;Acne;Dyspepsia;Rash maculo-papular;Skin disorder;Dermatitis contact;Fa…	ODC1	Approved
DB00385	Valrubicin	TOP2A	Carcinoma in situ	Musculoskeletal discomfort;Discomfort;Bladder pain;Urinary incontinence;Anaemia;Blood urea increased;Nausea;Diarrhoea;Cystitis;Urethritis noninfective;Abdominal pain;Gastrointestinal pain;Oedema peripheral;Dizziness;Flatulence;Vasodilation procedure;Pruritus;Rectal tenesmus;Irritability;Feeling abnormal;Dermatitis;Urinary retention;Headache;Pyrexia;Nocturia;Vomiting;Chest pain;Bladder spasm;Ageus…	TOP2A	Approved
DB00380	Dexrazoxane	TOP2B;TOP2A	Breast cancer stage IV;Cardiomyopathy;Extravasation;Neoplasm;Breast cancer metastatic;Breast cancer	Cardiotoxicity;Injection site oedema;Musculoskeletal discomfort;Gastrointestinal pain;Ill-defined disorder;Malnutrition;Fatigue;Phlebitis;Hyperthermia;Pancytopenia;Haemoglobin;Peripheral circulatory failure;Blood creatinine increased;Abdominal pain;Tremor;Insomnia;Neoplasm malignant;Stomatitis;Cardiac failure congestive;Disease progression;Connective tissue disorder;Myalgia;Anaesthesia;Dysphagia;…	TOP2B;TOP2A	Approved
DB00783	Estradiol	ESRRG;GPER1;CHRNA4;HSD17B2;ESR1;NR1I2;BECN1;NCOA2;ESR2;MT-ATP6	Coagulopathy;Thrombophlebitis;Headache;Hot flush;Vulvovaginal pruritus;Vaginal haemorrhage;Pruritus;Osteopenia;Feeling hot;Neoplasm malignant;Haemoglobin;Atrophy;Dysuria;Hepatocellular injury;Bone loss;Atrophic vulvovaginitis;Sleep disorder;Endometriosis;Phlebitis;Artificial menopause;Breast cancer;Liver disorder;Prostate cancer;Osteoporotic fracture;Cushing's syndrome;Endometrial hyperplasia;Bli…	Eye infection;Bone disorder;Acne;Dysuria;Morvan syndrome;Hair disorder;Prurigo;Vaginal disorder;Thrombophlebitis superficial;Barrett's oesophagus;Influenza;Hypothyroidism;Transient ischaemic attack;Single photon emission computerised tomogram abnormal;Anaphylactic reaction;Dry skin;Fibromyalgia;Spider naevus;Middle ear inflammation;Injection site dermatitis;Blood triglycerides increased;Pinguecul…	HSD17B2;BECN1	Approved
DB01097	Leflunomide	PTK2B;AHR;DHODH	Joint swelling;Arthritis;Psoriatic arthropathy;Rheumatoid arthritis;Disability;Drug interaction;Chronic kidney disease;Sepsis;Tenderness;Lung disorder;Autoimmune disorder;Pain;Enzyme inhibition;Systemic infection;Musculoskeletal discomfort;Graft versus host disease;Swelling;Joint destruction;Neoplasm;Musculoskeletal stiffness;Disease progression;End stage renal disease;Renal impairment;Renal fail…	Cervix dystocia;Breast discharge;Wrist surgery;Cerebral infarction;Thromboangiitis obliterans;Non-Hodgkin's lymphoma stage III;Hepatosplenomegaly;Septic shock;Hyperlipidaemia;Unwanted pregnancy;Blood creatine phosphokinase increased;Sinusitis aspergillus;Tooth disorder;Megakaryocytes abnormal;Diffuse large B-cell lymphoma recurrent;Necrotising fasciitis streptococcal;Hyperglycaemia;Discomfort;Int…	DHODH	Approved
DB00252	Phenytoin	SCN3A;SCN1A;SCN1B;SCN5A;NR1I2	Temporal lobe epilepsy;Focal dyscognitive seizures;Epilepsy;Status epilepticus;Hepatocellular injury;Seizure;Hypoalbuminaemia;Drug interaction;Liver injury;Poisoning;Renal failure;Liver disorder;Foetor hepaticus;Arrhythmia	Hepatocellular injury;Fibrocystic breast disease;Haemorrhage;Psychotic disorder;Lymphoma;Injection site inflammation;Cardiomegaly;Drug intolerance;Parosmia;Ataxia;Pseudolymphoma;Bundle branch block;Mental disability;Urticaria;Pruritus;Myoclonus;Pericardial haemorrhage;Extensor plantar response;Bladder pain;Dementia of the Alzheimer's type, uncomplicated;Injection site swelling;Hypersomnia;Pneumoc…	SCN3A;SCN1A;SCN5A	Approved
DB01016	Glyburide	ABCB11;ABCC8;KCNJ8;ABCA1;KCNJ5;CFTR;KCNJ11;ABCC9;CPT1A	Hyperglycaemia;Ketosis;Diabetes mellitus;Obesity;Blood glucose decreased;Type 2 diabetes mellitus	Respiratory rate increased;Endocarditis;Hypoglycaemia;Pyrexia;Implantable defibrillator insertion;Sinusitis;Post herpetic neuralgia;Cholestasis;Vital functions abnormal;Ventricular tachycardia;Gastrointestinal haemorrhage;Lung adenocarcinoma;Vaginal infection;Arthritis;Mean cell volume increased;Body temperature increased;Inappropriate antidiuretic hormone secretion;Acute coronary syndrome;Haemol…	ABCB11;ABCC8;CFTR;ABCC9;CPT1A	Approved
DB00548	Azelaic Acid	AKR1D1;SRD5A2;TYR	Rash pustular;Acne;Papule;Rosacea;Erythema	Urinary hesitation;Hypothyroidism;International normalised ratio fluctuation;Oligodipsia;Myalgia;Vomiting;Product used for unknown indication;Headache;Ischaemic hepatitis;Anxiety;Hyperthermia;Body temperature increased;Hepatitis;Brachial plexopathy;Lip discolouration;Application site reaction;Burning sensation;Acne;Helicobacter infection;Skin irritation;Nausea;Paraesthesia;Sinus node dysfunction;…	AKR1D1	Approved
DB00544	Fluorouracil	TYMS	Basal cell carcinoma;Neoplasm malignant;Hyperkeratosis;Renal cell carcinoma;Seborrhoeic keratosis;Oesophageal carcinoma;Dihydropyrimidine dehydrogenase deficiency;Cervix carcinoma;Actinic keratosis;Bowen's disease;Skin cancer;Colon cancer	Neoplasm;Pelvic infection;Granulocytopenia;Oophorectomy;Pulmonary radiation injury;Torulopsis infection;Troponin I increased;Wernicke's encephalopathy;Aortic embolus;Arterial spasm;Retinitis pigmentosa;Epicondylitis;Periodontal operation;Cheilitis;Lung neoplasm malignant;Myocardial ischaemia;Packed red blood cell transfusion;Eosinophilia;Appendicitis perforated;Alveoloplasty;Gastroduodenal haemor…	TYMS	Approved
DB01254	Dasatinib	NR4A3;CSK;ABL2;LCK;BTK;STAT5B;EPHB4;ABL1;PPAT;KIT;FGR;LYN;BCR;EPHA2;YES1;HSPA8;PDGFRB;EPHA5;SRC;MAPK14;FYN;FRK;MAP3K20	Chronic myeloid leukaemia;Acute lymphocytic leukaemia;Cardiac disorder;Pleural effusion;Chromosome analysis abnormal;Leukaemia;Karyotype analysis abnormal;Blast cell crisis	Acute respiratory failure;Lower gastrointestinal haemorrhage;Peripheral circulatory failure;Connective tissue disorder;Hyponatraemic syndrome;Haemoglobin;Breast tenderness;Skin swelling;Abdominal mass;Atrial fibrillation;Dehydration;Uterine haemorrhage;Rash;Cardiac failure acute;Shock haemorrhagic;Myocarditis;Immunosuppression;Cardio-respiratory arrest neonatal;Cerebrovascular accident;Gastrointe…	PPAT;HSPA8;MAPK14	Approved
DB00540	Nortriptyline	PGRMC1;CHRM1;CHRM3;SIGMAR1;ADRB2;ADRB1;ADRA1B;CHRM5;HTR2C;SLC6A2;HTR6;HTR2A;CHRM2;CHRM4;ADRA2B;ADRA1D;HRH1;SLC6A4;ADRA2A;ADRA2C;HTR1A;ADRA1A;ADRB3;DRD2	Major depression;Nicotine dependence;Depressive symptom	Sepsis;Micturition disorder;Tongue oedema;Liver function test abnormal;Pancytopenia;Seizure;Endometriosis;Hysteroscopy;Fibrosis;Vulvovaginal dryness;Median nerve injury;Breast pain;Cerebral cyst;Plastic surgery to the face;Narcolepsy;Hepatosplenic T-cell lymphoma;Diastolic dysfunction;Adenoma benign;Skin candida;Pyrexia;Disorder of globe;Encephalomalacia;Troponin increased;Swelling;Limb discomfor…	PGRMC1;SIGMAR1	Approved
DB00541	Vincristine	TUBA4A;TUBB	Neoplasm;Breast cancer;Mycosis fungoides;Small cell lung cancer;Osteosarcoma;Rhabdomyosarcoma;Small cell carcinoma;Acute leukaemia;Hereditary motor and sensory neuropathy;Neuroblastoma;Nephroblastoma;Hodgkin's disease;Hodgkin's disease lymphocyte predominance type stage unspecified;Lymphoma;Ewing's sarcoma;Hypersensitivity;Malignant melanoma;Hodgkin's disease lymphocyte depletion type stage unspe…	Tongue injury;Plastic surgery to the face;Gastrointestinal pain;Supraventricular tachycardia;Overweight;Mechanical ventilation complication;Anaphylactic reaction;Debridement;Nasal congestion;Colon cancer;Thoracic cavity drainage;Night sweats;Polyp;Dysuria;Plasmacytoma;Loss of consciousness;Small intestine carcinoma stage 0;Heterophoria;Posturing;Hyponatraemic syndrome;Nodule;Bacteraemia;Renal dis…	TUBA4A;TUBB	Approved
DB00233	Aminosalicylic Acid	PLA2G2E;ALOX5;PTGS2;CHUK	Tuberculosis	Malnutrition;Vascular purpura;Gastrointestinal haemorrhage;Diarrhoea;Pyrexia;Urticaria;Purpura;Dermatitis;Flatulence;Encephalopathy;Rash;Hypersensitivity;Vasculitis;Gastrointestinal pain;Abdominal pain;Dermatitis exfoliative generalised;Lymphoma;Jaundice;Urethral disorder;Crystalluria;Abdominal distension;Agranulocytosis;Haemolytic anaemia;Hypothyroidism;Hyperthermia;Dermatosis;Nervous system dis…	CHUK	Approved
DB01077	Etidronic acid	PTPRS;ATP6V1A	Extraskeletal ossification;Musculoskeletal discomfort;Injury;Pain;Nervous system disorder;Multiple fractures;Hypercalcaemia of malignancy;Bone pain;Fibrosis;Bone lesion;Angiopathy;Bone deformity;Osteosis;Osteitis deformans;Spinal cord injury;Bone formation increased;Bone disorder;Hyperphosphataemia;Osteoporosis;Blood calcium increased;Hypercalcaemia;Osteomalacia;Neoplasm malignant;Fracture;Blood …	Primary sequestrum;Sensation of foreign body;Cold sweat;Face injury;Atelectasis;Gastric occult blood positive;Heart rate increased;Swelling;Acute sinusitis;Skull fracture;Encephalitis;Purulent discharge;Blood carbon monoxide decreased;Micturition urgency;Prostate cancer;Dry mouth;Subdural empyema;Depressed level of consciousness;Gastritis;Granulocytopenia;Chromaturia;Tachycardia;Bradycardia;Micro…	PTPRS;ATP6V1A	Approved
DB01074	Perhexiline	CPT1A;KCNH2;CPT2	Coronary artery disease;Diabetes mellitus;Angina pectoris	Polyneuropathy;Nausea;Hypertriglyceridaemia;Gastrointestinal pain;Nervousness;Ataxia;Papillitis;Diplopia;Optic discs blurred;Vomiting;Shock;Neuropathy peripheral;Flushing;Seizure;Papilloedema;Balance disorder;Dermatitis;Optic neuritis;Hepatitis;Insomnia;Hypoglycaemia;Decreased appetite;Tension;Urticaria;Circulatory collapse;Syncope;Hepatitis viral;Fatigue;Urogenital disorder;Asthenia;Dizziness;Ab…	CPT1A;CPT2	Approved
DB01073	Fludarabine	POLA1;RRM1;DCK	Renal failure;Leukaemia;Lymphoma;Chronic lymphocytic leukaemia refractory;Neoplasm;Non-Hodgkin's lymphoma;Chronic lymphocytic leukaemia;Renal impairment;Platelet count decreased	Treatment failure;Neuritis;Immune agglutinins;Pulmonary eosinophilia;Thrombotic thrombocytopenic purpura;Cord blood transplant therapy;Acute myeloid leukaemia;Chest pain;Chronic lymphocytic leukaemia transformation;Neurocysticercosis;Genital lesion;Pericarditis;Pneumocystis jirovecii infection;Hepatic infection fungal;Pericardial rub;Life support;Radicular pain;Stenotrophomonas infection;Hypoxia;…	POLA1;RRM1	Approved
DB00945	Acetylsalicylic acid	PRKAA1;NFKB2;PTGS2;PRKAG2;NFKBIA;PRKAG1;PTGS1;HSPA5;PRKAG3;PRKAA2;PRKAB1;PRKAB2;IKBKB;EDNRA;RPS6KA3;TP53;AKR1C1;NFKB1	Rheumatic disorder;Arthritis;Rheumatic fever;Transient ischaemic attack;Myocardial infarction;Toothache;Ligament sprain;Headache;Synovitis;Influenza;Angina pectoris;Acute myocardial infarction;Spinal osteoarthritis;Pyrexia;Neuralgia;Spondylitis;Cardiac disorder;Neck pain;Fracture;Inflammation;Musculoskeletal disorder;Angina unstable;Embolism venous;Hyperthermia;Photophobia;Rheumatoid arthritis;My…	Atrial fibrillation;Fear of eating;Paracentesis eye;Meniscus injury;Metabolic acidosis;Dysaesthesia;Hepatic artery thrombosis;Osteoarthritis;Accidental overdose;Haemorrhagic diathesis;Psychotic disorder;Hepatocellular injury;Vomiting;Bursitis;Hypocalcaemia;Embolism;Cystitis;Ventricular fibrillation;Lung adenocarcinoma;Thrombocytopenia;Blood pressure systolic increased;Dysstasia;Cardiomegaly;Bowel…	PRKAA1;PRKAG2;PRKAG1;HSPA5;PRKAG3;PRKAA2;PRKAB1;PRKAB2;IKBKB;RPS6KA3;AKR1C1	Approved
DB01177	Idarubicin	TOP2A	Chest pain;Non-Hodgkin's lymphoma;Arrhythmia;Gastrointestinal disorder;Chronic myeloid leukaemia;Acute leukaemia;Acute lymphocytic leukaemia;Cardiac failure congestive;Acute coronary syndrome;Acute myeloid leukaemia;Myocardial infarction;Breast cancer;Cardiac disorder	Dermatitis;Diarrhoea;Pericarditis;Myocarditis;Burning sensation;Neutropenic colitis;Neutropenia;Hypersensitivity;Thrombophlebitis;Tachyarrhythmia;Flushing;Urethral disorder;Immune system disorder;Local reaction;Cardiotoxicity;Alopecia;Blood uric acid increased;Hepatic function abnormal;Peripheral circulatory failure;Recall phenomenon;Malnutrition;Acute coronary syndrome;Urinary tract disorder;Col…	TOP2A	Approved
DB00605	Sulindac	AKR1B10;AKR1B1;MAPK3;PPARD;PTGS2;PTGS1;PTGDR2	Rheumatoid arthritis;Gouty arthritis;Bedridden;Pain;Tenosynovitis;Rheumatic disorder;Bursitis;Osteoarthritis;Mixed connective tissue disease;Rotator cuff syndrome;Gout;Arthritis;Ankylosing spondylitis;Back pain;Systemic lupus erythematosus	Biopsy breast abnormal;Aphasia;Osteoarthritis;Arrhythmia;Bladder pain;Dermatitis;Haematuria;Hypertension;Wound;Glomerular filtration rate decreased;Wound complication;Herpes virus infection;Osteomyelitis;Emphysema;Nervousness;Adjustment disorder;Supraventricular tachycardia;Sleep disorder;Pyrexia;Sciatica;Blood alkaline phosphatase increased;Iron deficiency anaemia;Hepatic cirrhosis;Band neutroph…	AKR1B10;AKR1B1;MAPK3	Approved
DB06203	Alogliptin	DPP4	Dyslipidaemia;Cardiac failure congestive;Angina pectoris;Acute coronary syndrome;Type 2 diabetes mellitus;Angina unstable;Hypertension;Myocardial infarction	Hypoglycaemia;Hypersensitivity;Acute hepatic failure;Erythema multiforme;Serum sickness;Headache;Stevens-Johnson syndrome;Anaphylactic reaction;Angioedema;Dermatitis;Upper respiratory tract infection;Urticaria;Pancreatitis acute;Diabetes mellitus;Pancreatitis;Rash;Nasopharyngitis	DPP4	Approved
DB00472	Fluoxetine	CKS1B;HTR2C;SLC6A4;KCNH2	Compulsions;Vomiting;Paraesthesia;Dizziness;Renal disorder;Foetor hepaticus;Anger;Asthenia;Obsessive rumination;Bulimia nervosa;Bradyphrenia;Premenstrual dysphoric disorder;Musculoskeletal discomfort;Drug abuse;Disturbance in attention;Abdominal distension;Hypoaesthesia;Mental disability;Depression;Headache;Liver injury;Agitation;Irritability;Dysphoria;Abdominal discomfort;Sensory loss;Renal impa…	Meningitis;Oropharyngeal pain;Urethral pain;Impulse-control disorder;Bursitis;Goitre;Cubital tunnel syndrome;Concussion;Vaginal infection;Gastric bypass;Glucose urine;Hyperhidrosis;Diverticulitis;Acute psychosis;Optic nerve disorder;Jaundice cholestatic;Bacterial infection;Restless legs syndrome;Seborrhoea;Hypertrichosis;Major depression;Hypersensitivity vasculitis;Ammonia increased;Ear pain;Panc…	CKS1B	Approved
DB00864	Tacrolimus	FKBP1A	Immunodeficiency;Diabetes mellitus;Fasting;Dermatitis allergic;Arthritis;Immunology test;Infection susceptibility increased;Foetor hepaticus;Dermatitis atopic;Graft loss;Renal failure;Hyperlipidaemia;Liver disorder;X-linked lymphoproliferative syndrome;Hepatitis C virus test positive;Type IV hypersensitivity reaction;Musculoskeletal discomfort;Transplant failure;Arthralgia;Non-Hodgkin's lymphoma;…	Kaposi's varicelliform eruption;Blood sodium decreased;Ventricular extrasystoles;Hyperthermia;Hyperlipidaemia;Hypervolaemia;Ileus paralytic;Respiratory depression;Malignant melanoma;Angina pectoris;Oesophagitis ulcerative;Anaphylactic shock;Hypersensitivity;Bile duct stenosis;Abdominal pain;Chills;Migraine;Arrhythmia supraventricular;Prothrombin level decreased;Diarrhoea;Dermatitis contact;Pancre…	FKBP1A	Approved
DB01080	Vigabatrin	ABAT;GABBR1	Partial seizures;Convulsions local;Epilepsy;Focal dyscognitive seizures;Myoclonic epilepsy;Infantile spasms;Generalised tonic-clonic seizure;Seizure	Multiple congenital abnormalities;Mental disorder;Hyperreflexia;Urticaria;Concomitant disease progression;Vascular purpura;Systemic lupus erythematosus;Bone marrow disorder;Viral diarrhoea;Aggression;Arthropathy;Visual field tests abnormal;Purpura;Hypoglycaemia;Salivary hypersecretion;Photosensitivity reaction;Hyporeflexia;Developmental delay;Gastrointestinal disorder;Vision blurred;Muscle spasms…	ABAT	Approved
DB01086	Benzocaine	SCN10A	Otitis media acute;Ear pain;External ear inflammation;Otitis externa;Pain;Aphthous ulcer	Hypersensitivity;Dyspnoea;Respiratory distress;Dermatitis contact;Dermatitis;Urticaria;Cyanosis;Swelling;Oral discomfort;Methaemoglobinaemia;Erythema;Rash;Pruritus;Oedema;Tenderness	SCN10A	Approved
DB04876	Vildagliptin	DPP4	Type 2 diabetes mellitus	Dermatitis bullous;Hepatitis;Liver function test abnormal;Skin exfoliation;Tremor;Asthenia;Angiopathy;Blood glucose decreased;Diarrhoea;Oedema peripheral;Chills;Nervous system disorder;Hyperhidrosis;Urticaria;Blister;Skin disorder;Musculoskeletal discomfort;Gastrointestinal disorder;Hypoglycaemia;Nasopharyngitis;Upper respiratory tract infection;Arthralgia;Hepatobiliary disease;Dizziness;Hepatic …	DPP4	Approved
DB01002	Levobupivacaine	SCN10A	Pain	Purpura;Palpitations;Angioedema;Vomiting;Syncope;Urine abnormality;Anxiety;Bradycardia;Arrhythmia;Horner's syndrome;Atrioventricular block;Heart rate increased;Seizure;Bronchospasm;Cardiac arrest;Foetal distress syndrome;Diplegia;Dizziness;Sneezing;Headache;Ileus;Tachycardia;Anaphylactic reaction;Haematuria;Hypotension;Loss of consciousness;Haemorrhage in pregnancy;Blood bilirubin increased;Chill…	SCN10A	Approved
DB01248	Docetaxel	MAPT;TUBB1;NR1I2;MAP2;MAP4;BCL2	Vomiting;Nausea;Squamous cell carcinoma;Peripheral sensory neuropathy;Neoplasm malignant;Non-small cell lung cancer;Neoplasm;Breast cancer metastatic;Foetor hepaticus;Hypersensitivity;Prostate cancer metastatic;Breast cancer;Hepatocellular injury;Mesothelioma;Lung neoplasm malignant;Hormone-refractory prostate cancer;Adenocarcinoma gastric;Oesophageal adenocarcinoma;Lacrimation increased;Liver di…	Intervertebral disc disorder;Meningoencephalitis herpetic;Congenital mitral valve incompetence;Necrotising colitis;Sudden death;Bone pain;Polyneuropathy;Lung cancer metastatic;Hypoaesthesia;Lower respiratory tract infection;Hepatitis;Nausea;Thrombophlebitis;Excessive granulation tissue;Cerebral ischaemia;Osteomyelitis;Circulatory collapse;Lung adenocarcinoma stage IV;Mesenteric vascular insuffici…	TUBB1	Approved
DB00570	Vinblastine	TUBE1;TUBD1;TUBA1A;TUBB;JUN;TUBG1	Hodgkin's disease;Hodgkin's disease lymphocyte predominance type stage unspecified;Testis cancer;Mycosis fungoides;Breast cancer;Hodgkin's disease lymphocyte depletion type stage unspecified;Non-Hodgkin's lymphoma;Germ cell cancer;Lymphoma;Choriocarcinoma;Kaposi's sarcoma;Langerhans' cell histiocytosis;Neoplasm malignant	Diarrhoea;Hodgkin's disease nodular sclerosis;Urine output decreased;Azoospermia;Haemoglobin;Epstein-Barr virus infection;Limb injury;Foot fracture;Sinusitis;Vulval disorder;Headache;Suspected transmission of an infectious agent via product;Myeloid maturation arrest;CSF neutrophil count decreased;Premature baby;Hepatic vein thrombosis;Pharyngeal hypoaesthesia;Progressive multifocal leukoencephalo…	TUBE1;TUBD1;TUBA1A;TUBB;JUN;TUBG1	Approved
DB00261	Anagrelide	PDE3A	Myeloproliferative neoplasm;Thrombosis;Essential thrombocythaemia;Thrombocytosis	Atelectasis;Colitis;Tooth injury;Skin tightness;Pulmonary hypertension;Osteomalacia;Dilatation ventricular;Nervous system neoplasm surgery;Body temperature increased;Facial paralysis;Blood potassium decreased;Rectal haemorrhage;Discomfort;Gingival pain;Circulatory collapse;Economic problem;End stage renal disease;Osteitis deformans;Aptyalism;Nasal congestion;Neoplasm swelling;Weight increased;Con…	PDE3A	Approved
DB01064	Isoprenaline	PIK3R1;PIK3R3;MAPK1;ADRB3;SOD1;ADRB1;ADRB2;PIK3R2	Bronchospasm;Cardiac failure congestive;Ventricular asystole;Cardiac fibrillation;Cardiogenic shock;Electric shock;Atrioventricular block;Hypoperfusion;Ventricular tachycardia;Cardiac output decreased;Septic shock;Ventricular tachyarrhythmia;Cardiac arrest	Arrhythmia;Nervousness;Cardiac arrest;Ventricular asystole;Seizure;Nausea;Blood pressure decreased;Ventricular arrhythmia;Bronchospasm;Headache;Tachyarrhythmia;Pulmonary oedema;Vertigo;Flushing;Dyspnoea;Hypotension;Tachycardia;Insomnia;Tremor;Heart rate increased;Tension;Sinus rhythm;Dizziness;Pallor;Vision blurred;Palpitations;Asthenia;Hypertension;Coronary artery insufficiency;Hyperhidrosis;Ang…	MAPK1	Approved
DB00750	Prilocaine	SCN5A	Seizure;Ischaemia;Agitation;Cardiovascular insufficiency;Ventricular asystole;Methaemoglobinaemia;Foetal acidosis;Cardiac arrest	Anaphylactic reaction;Bradycardia;Arachnoiditis;Loss of consciousness;Pulmonary function test decreased;Feeling abnormal;Carotid pulse;Nausea;Hypotension;Hypertension;Myocardial depression;Anaemia;Hypoaesthesia oral;Anxiety;Hyperacusis;Respiratory depression;Altered state of consciousness;Injury;Nervousness;Depressed level of consciousness;Peripheral circulatory failure;Neuropathy peripheral;Swel…	SCN5A	Approved
DB00753	Isoflurane	GABRG2;GABRP;GABRA6;GABRD;KCNA1;GLRA1;GABRA4;GABRA2;GABRA3;GABRG3;GABRB2;ATP5F1D;GABRA5;ATP2C1;GABRQ;GABRG1;GABRE;GABRB1;GABRB3;GABRA1;GRIA1;CALM1	Diabetes mellitus	Transverse presentation;Pneumonia klebsiella;Respiratory depression;Hepatitis toxic;Becker's muscular dystrophy;Blood albumin decreased;Musculoskeletal chest pain;Ventricular tachyarrhythmia;Hyperphosphataemia;Confusional state;Nephrogenic anaemia;Hyperthermia;Uterine spasm;Deafness neurosensory;Metabolic acidosis;Urine output decreased;Gangrene;Hypokalaemic syndrome;Peritoneal dialysis;Breath ho…	ATP2C1;CALM1;CALM2;CALM3	Approved
DB01067	Glipizide	PPARG;ABCC8	Obesity;Hyperglycaemia;Blood glucose decreased;Ketosis;Glucose-6-phosphate dehydrogenase deficiency;Type 2 diabetes mellitus;Diabetes mellitus	Blood creatinine increased;Mastectomy;Decreased appetite;Circulatory collapse;Haematocrit increased;Mallory-Weiss syndrome;Dermatitis atopic;Scan myocardial perfusion abnormal;Inappropriate antidiuretic hormone secretion;Application site irritation;Physical assault;Herpes zoster;Retinal vascular occlusion;Thrombocytopenia;Suicidal behaviour;Troponin increased;Cellulitis staphylococcal;Blood trigl…	ABCC8	Approved
DB00754	Ethotoin	NR1I2;SCN5A	Seizure	Insomnia;Dermatitis;Rash;Fatigue;Hyperthermia;Systemic lupus erythematosus;Lymphoma;Hypoaesthesia;Sensory loss;Asthenia;Diplopia;Lymphadenopathy;Vomiting;Chest pain;Pyrexia;Body temperature increased;Nystagmus;Ataxia;Nausea;Emotional distress;Anaesthesia;Diarrhoea;Gingival hypertrophy;Erythema multiforme;Stevens-Johnson syndrome;Non-Hodgkin's lymphoma;Headache;Dizziness	SCN5A	Approved
DB00205	Pyrimethamine	HEXB;DHFR	Malaria;Toxoplasmosis	Hyperbilirubinaemia;Hyperthermia;Haemorrhage intracranial;Haematuria;Blood bicarbonate decreased;Electrolyte imbalance;Granulocytes maturation arrest;Oedematous pancreatitis;Lipase increased;Kaposi's sarcoma AIDS related;Hypogammaglobulinaemia;Renal failure;Acute kidney injury;Osteoporosis;Paraparesis;Flatulence;Hyperthyroidism;Unresponsive to stimuli;Blood creatine phosphokinase increased;Oesoph…	DHFR	Approved
DB01100	Pimozide	DRD3;KCNH2;DRD2;CALM1	Hyperkinesia;Tourette's disorder;Psychomotor hyperactivity;Sedation;Schizophrenia;Agitation	Oculogyric crisis;Dizziness;Aortic valve stenosis;Headache;Muscle tightness;Congestive cardiomyopathy;Suicide attempt;Musculoskeletal stiffness;Cataract;Haematoma;Schizophrenia;Arrhythmia;Aortic stenosis;Shock;Skin exfoliation;Administration site pain;Blepharospasm;Gingival hypertrophy;Hyperpyrexia;Chemotherapeutic drug level increased;Leukopenia;Homicidal ideation;Non-small cell lung cancer stag…	CALM1;CALM2;CALM3	Approved
DB00615	Rifabutin	HSP90B1;HSP90AA1	Acquired immunodeficiency syndrome;Immunodeficiency;Hepatic function abnormal;Mycobacterial infection;Renal impairment;Renal failure;Autoimmune disorder;Pulmonary tuberculosis;Tuberculosis	Paraesthesia;Nausea;Asthenia;Neutrophil count decreased;Platelet count decreased;Testicular atrophy;Emotional distress;Blood bilirubin increased;Bacterial infection;Disorder of globe;Aspartate aminotransferase increased;Skin disorder;Hepatic enzyme increased;Bronchospasm;Feeling abnormal;Myalgia;Eructation;Hyperthermia;Vomiting;Diarrhoea;Pain;Granulocytopenia;Pyrexia;Clostridium difficile colitis…	HSP90B1;HSP90AA1	Approved
DB00201	Caffeine	PDE1A;PDE5A;PDE6B;ITPR3;PDE9A;ADORA2A;PDE11A;PIK3CD;PDE4D;ITPR2;PDE4C;PDE8B;PDE4A;PRKDC;ATM;PDE2A;ITPR1;PDE10A;PDE7B;PDE1C;RYR1;PDE3A;PDE3B;PDE6A;PIK3CB;PDE4B;PDE6C;PDE8A;PDE1B;PIK3CA;PDE7A;ADORA1	Pulmonary function test decreased;Apnoea;Respiratory depression;Infantile apnoea	Obesity;Toxic skin eruption;Atrial septal defect;Breathing-related sleep disorder;Premature baby;Heart valve incompetence;Pituitary-dependent Cushing's syndrome;Pulmonary congestion;Peripheral artery occlusion;Congenital mitral valve incompetence;Skin irritation;Poverty of speech;Mitral valve replacement;Sinus tachycardia;Spinal fracture;Miosis;Varicose vein;Ulcer;Rhabdomyolysis;Circumstance or i…	PDE1A;PDE9A;PDE4D;PDE4C;PDE8B;PDE4A;PRKDC;ATM;PDE7B;PDE1C;PDE3A;PDE3B;PDE4B;PDE8A;PDE1B;PDE7A	Approved
DB00594	Amiloride	SCNN1G;PLAU;SCNN1B;SLC9A1;SCNN1D;ASIC2;SCNN1A;AOC1;ASIC1	Toxicity to various agents;Blood sodium increased;Hepatocellular injury;Blood potassium decreased;Hypokalaemia;Irritability;Ascites;Urine output increased;Liver disorder;Hypokalaemic syndrome;Liver injury;Hepatic cirrhosis;Oedema;Atrioventricular block;Arrhythmia;Metabolic alkalosis;Cardiac failure congestive;Essential hypertension;Polyuria;Electrolyte imbalance;Hypertension;Foetor hepaticus;Atri…	Headache;Rash;Hyperglycaemia;Sensory disturbance;Pericardial effusion;Neurological infection;Urethral obstruction;Pain;Hypoalbuminaemia;Oxygen saturation decreased;Viral infection;Injection site rash;Renal pain;Chronic obstructive pulmonary disease;Pruritus;Adenocarcinoma;Renal cancer stage III;Pain in extremity;Pulmonary hypertension;Atrioventricular block complete;Pulseless electrical activity;…	SLC9A1	Approved
DB04845	Ixabepilone	TUBB3	Neoplasm;Neoplasm malignant;Breast cancer metastatic;Breast cancer stage IV;Breast cancer	Pain;Extravasation blood;Hysterectomy;Salmonella test positive;Bone disorder;Coagulopathy;Colitis;Intra-abdominal haemorrhage;Hypersensitivity;Altered state of consciousness;Decreased vibratory sense;Productive cough;Gastrointestinal disorder;Hypokalaemia;Staphylococcal bacteraemia;Left ventricular dysfunction;Pericardial drainage test normal;Pruritus;CSF neutrophil count decreased;Peripheral sen…	TUBB3	Approved
DB00091	Cyclosporine	CAMLG;PPIF;PPP3R2;PPIA	Graft versus host disease;Arthritis;Glomerulonephritis membranous;Glomerulonephropathy;Uveitis;Dry eye;Nephrotic syndrome;Inflammation;Transplant rejection;Dermatitis allergic;Glomerulosclerosis;Dermatitis atopic;Rheumatoid arthritis;Psoriasis;Choroiditis	Eczema;Impatience;Chemotherapy cardiotoxicity attenuation;Pneumonia fungal;Primary adrenal insufficiency;Venous occlusion;Peripheral vascular disorder;Gouty tophus;Traumatic anuria;Pulmonary alveolar haemorrhage;Dyspepsia;Nail bed inflammation;Dry skin;Polyp;Addison's disease;Skin disorder;Hypoxia;Graft loss;Nuclear magnetic resonance imaging brain abnormal;Non-obstructive cardiomyopathy;Hepatic …	PPIF;PPP3R2;PPIA	Approved
DB06335	Saxagliptin	DPP4	Type 2 diabetes mellitus;Type 1 diabetes mellitus;Diabetic ketoacidosis;Diabetic ketosis;Renal failure;Pancreatitis;Renal impairment	Urticaria;Dyspepsia;Immunodeficiency;Anaphylactic reaction;Asthenia;Blood triglycerides increased;Multiple fractures;Musculoskeletal discomfort;Blood creatinine increased;Dermatosis;Pruritus;Chronic kidney disease;Angioedema;Dermatitis;Blood creatine phosphokinase increased;Upper respiratory tract infection;Dyslipidaemia;Oedema peripheral;Dizziness;Hypersensitivity;Hypoglycaemia;Malnutrition;Hype…	DPP4	Approved
DB08880	Teriflunomide	DHODH	Physical disability;Hypertension;Hyperlipidaemia;Relapsing-remitting multiple sclerosis;Multiple sclerosis	Pharyngitis;Laryngitis;Immune system disorder;Influenza;Depression;Nervous system disorder;Heart rate increased;Hepatotoxicity;Arthritis;Neutrophil count decreased;Tooth infection;Tinea pedis;Nausea;Laryngeal inflammation;Skin disorder;Aspartate aminotransferase increased;Neuropathy peripheral;Hypophosphataemia;Breast disorder;Eye disorder;Infestation;Gastrointestinal disorder;Alopecia;Hyperaesth…	DHODH	Approved
DB00281	Lidocaine	ORM1;SCN9A;SCN5A;SCN4A;ORM2;EGFR;SCN10A	Retching;Pruritus genital;Anal pruritus;Anorectal discomfort;Pain;Pruritus;Oesophagitis;Anal fissure;Cardiovascular insufficiency;Cystitis;Sunburn;Anal ulcer;Cystitis noninfective;Myocardial infarction;Vulvovaginal pruritus;Tenderness;Toxicity to various agents;Agitation;Acute myocardial infarction;Arrhythmia;Bladder pain;Arthropod bite;Acute coronary syndrome;Oropharyngeal discomfort;Oropharynge…	Injection site warmth;Ventricular tachycardia;Seizure;Gingival cancer;Sudden death;Intervertebral disc protrusion;Neuroendocrine carcinoma;Bence Jones protein urine present;Oxygen saturation decreased;Chills;Pseudomonas infection;Cystitis noninfective;Eye disorder;Gastric ulcer perforation;Gastrointestinal motility disorder;Hyperhidrosis;Circulatory collapse;Breakthrough pain;Coma;Myoglobinuria;S…	SCN9A;SCN5A;SCN4A;SCN10A	Approved
DB00280	Disopyramide	CHRM3;KCNH2;ORM2;KCND3;CHRM2;SCN5A;CHRM1;KCND2	Ventricular tachyarrhythmia;Conduction disorder;Shock;Bundle branch block;Cardiomyopathy;Renal failure;Sinus arrhythmia;Depressed mood;Liver disorder;Infarction;Ischaemia;Foetor hepaticus;Cardiac disorder;Ventricular arrhythmia;Electrocardiogram QT prolonged;Peripheral circulatory failure;Cardiac failure;Agitation;Myocardial infarction;Sudden death;Atrioventricular block complete;Circulatory coll…	Diplopia;Hypoaesthesia;Palmar-plantar erythrodysaesthesia syndrome;Heart rate decreased;Lymphocyte stimulation test positive;Acinetobacter infection;Cataract;Flatulence;Laryngeal pain;Shock;Blood urea increased;Pruritus;Hypochromic anaemia;Parkinsonism;Dermatitis;Intentional overdose;Mediastinal disorder;Right atrial hypertrophy;Nervousness;Hypervolaemia;Acute kidney injury;Cardiac arrest;Hepatic…	SCN5A	Approved
DB01030	Topotecan	TOP1MT;TOP1	Ovarian cancer stage IV;Soft tissue sarcoma;Neuroblastoma;Neoplasm malignant;Cervix carcinoma;Lung neoplasm malignant;Ovarian epithelial cancer recurrent;Retinoblastoma;Ovarian cancer metastatic;Sarcoma;Metastatic neoplasm;Non-small cell lung cancer;Leukaemia;Ovarian cancer;Small cell lung cancer;Glioma;Small cell lung cancer recurrent;Pancreatic carcinoma;Ovarian epithelial cancer metastatic;Pla…	Blood creatinine increased;Enterovesical fistula;Pruritus;Arthralgia;Musculoskeletal discomfort;Bladder pain;Interstitial lung disease;Urethritis;Ovarian cancer recurrent;Neutrophil toxic granulation present;Gastrointestinal tube insertion;Dyspepsia;Anaphylactic reaction;Blood creatinine decreased;Haematemesis;Pleural effusion;Hypokalaemic syndrome;Gangrene;Alopecia;Vertigo;Tooth infection;Gastri…	TOP1MT;TOP1	Approved
DB08889	Carfilzomib	PSMB8;PSMB1;PSMB10;PSMB2;PSMB5;PSMB9	Plasma cell myeloma;Herpes zoster;Plasmacytoma	Back pain;Headache;Muscle spasms;Decreased appetite;Neuritis;Systemic infection;Hyperglycaemia;Nausea;Cardiac arrest;Oedema peripheral;Constipation;Lymphopenia;Peripheral motor neuropathy;Hypoaesthesia;Blood sodium decreased;Haemorrhage intracranial;Pneumonia;Herpes virus infection;Hypomagnesaemia;Chills;Asthenia;Aspartate aminotransferase increased;Hypophosphataemia;Neuropathy peripheral;Pulmona…	PSMB8;PSMB1;PSMB10;PSMB2;PSMB5;PSMB9	Approved
DB00175	Pravastatin	HMGCR	Type IIa hyperlipidaemia;Acute coronary syndrome;Liver disorder;Disease progression;Type III hyperlipidaemia;Hypercholesterolaemia;Diabetes mellitus;Low density lipoprotein increased;Myocardial infarction;Peripheral vascular disorder;Nephrotic syndrome;Coronary artery disease;Arteriosclerosis coronary artery;Angina unstable;Cerebrovascular accident;Hepatocellular injury;Hypothyroidism;High densit…	Dysuria;Eye inflammation;Deafness neurosensory;Dermatitis;Irritable bowel syndrome;Orthopaedic procedure;Myoglobinuria;Cardiac failure congestive;Nodule;Gingivitis;Dyspepsia;Chills;Ventricular tachycardia;Respiratory tract infection;Acute myocardial infarction;Insomnia;Retinal haemorrhage;HBV-DNA polymerase increased;Dysfunctional uterine bleeding;Haemolytic anaemia;Blood triglycerides increased;…	HMGCR	Approved
DB00564	Carbamazepine	CHRNA4;SCN5A;NR1I2;CHRNB2	Epilepsy;Polyuria;Thirst;Status epilepticus;Multiple sclerosis;Petit mal epilepsy;Bipolar I disorder;Headache;Generalised tonic-clonic seizure;Alcohol withdrawal syndrome;Glossopharyngeal neuralgia;Diabetic neuropathy;Polydipsia;Decreased interest;Myoclonic epilepsy;Irritability;Simple partial seizures;Mania;Electroencephalogram abnormal;Partial seizures;Urine output increased;Thrombophlebitis;Di…	Polyuria;Multiple sclerosis;Vision blurred;Osteonecrosis;Clavicle fracture;Sepsis;Thrombophlebitis migrans;Renal disorder;Coma;Phlebolith;Lethargy;Transient ischaemic attack;Respiratory depression;Head injury;Vestibular neuronitis;Toe amputation;Carotid artery stenosis;Eye movement disorder;Aplasia pure red cell;Renal impairment;Hypoplastic left heart syndrome;Enzyme induction;Hypothalamo-pituita…	SCN5A	Approved
DB00877	Sirolimus	FKBP1A;MTOR;FGF2	Liver disorder;Kidney transplant rejection;Ovarian cyst;Skin cancer;Renal failure;Hepatocellular injury;Hypercholesterolaemia;Foetor hepaticus;Acute allograft nephropathy;Renal impairment	Hallucination;Thrombocytopenia;Systemic infection;BK virus infection;Haemoptysis;Immune system disorder;Ureteric obstruction;Fungal skin infection;Biopsy lung abnormal;Tetany;Noninfective gingivitis;Bacterial test positive;Mediastinal lymphadenopathy;Haemorrhagic arteriovenous malformation;Campylobacter gastroenteritis;Venous occlusion;Conjunctivitis;Citrobacter infection;Immunosuppressant drug l…	FKBP1A;MTOR	Approved
DB00563	Methotrexate	DHFR	Mycosis fungoides;Arthritis;Oesophageal carcinoma;Breast cancer;Metastasis;Lymphocytic leukaemia;Rheumatoid arthritis;Neoplasm;Hodgkin's disease lymphocyte predominance type stage unspecified;Neoplasm malignant;Bronchial carcinoma;Osteosarcoma metastatic;Non-Hodgkin's lymphoma;Choriocarcinoma;Metastatic neoplasm;Bladder cancer;Hodgkin's disease lymphocyte depletion type stage unspecified;Leukaemi…	Chills;Escherichia infection;Cytomegalovirus infection;Neutropenia;Anaphylactic shock;Lymphadenopathy;Partial seizures;Rheumatoid factor increased;Lung infiltration;Congenital hand malformation;Asthma;Joint dislocation;Pyrexia;Rhinitis;Convulsions local;Synovial cyst;Skin ulcer;Dermatitis;Pelvic fracture;Bone erosion;Skin hyperpigmentation;Spinal cord disorder;Sepsis;Blood folate decreased;Scleri…	DHFR	Approved
DB00445	Epirubicin	TOP2A;CHD1	Neoplasm;Non-Hodgkin's lymphoma;Ovarian epithelial cancer;Hepatic cancer;Ovarian cancer;Hodgkin's disease lymphocyte predominance type stage unspecified;Hodgkin's disease lymphocyte depletion type stage unspecified;Soft tissue sarcoma;Hypersensitivity;Small cell lung cancer;Breast cancer stage IV;Hodgkin's disease;Discomfort;Gastric cancer;Plasmacytoma;Bladder cancer;Plasma cell myeloma;Pancreati…	Dermatitis;Leukopenia;Keratitis;Feeling abnormal;Body temperature increased;Urethral disorder;Peripheral circulatory failure;Pericarditis;Ureteric obstruction;Ventricular tachyarrhythmia;Disorder of globe;Immune system disorder;Decreased appetite;Hepatomegaly;Palpitations;Urinary tract disorder;Erythema;Lethargy;Anaemia;Hyperthermia;Breast disorder;Ill-defined disorder;Extravasation blood;Systemi…	TOP2A;CHD1	Approved
DB00444	Teniposide	TOP2A	Trisomy 21;Brain neoplasm;Hodgkin's disease lymphocyte predominance type stage unspecified;Hodgkin's disease;Lung neoplasm malignant;Non-Hodgkin's lymphoma;Acute lymphocytic leukaemia;Hodgkin's disease lymphocyte depletion type stage unspecified;Neuroblastoma;Pancytopenia;Neoplasm malignant;Retinoblastoma	Abdominal pain;Headache;Neoplasm;Hypertension;Tachycardia;Leukopenia;Confusional state;Palpitations;Neuropathy peripheral;Nephropathy toxic;Gastrointestinal pain;Hyperthermia;Leukaemia;Liver function test abnormal;Acute myeloid leukaemia;Thrombocytopenia;Bronchospasm;Feeling abnormal;Diarrhoea;Gastrointestinal toxicity;Haemoglobin;Extravasation blood;Agitation;Extravasation;Anaemia;Oedema;Chills;…	TOP2A	Approved
DB00441	Gemcitabine	RRM1;CMPK1;TYMS	Adenocarcinoma pancreas;Apoptosis;Breast cancer;Pneumonia;Hodgkin's disease lymphocyte depletion type stage unspecified;Lymphoma;Hypersensitivity;Alcohol abuse;Cardiovascular disorder;Febrile neutropenia;Neoplasm malignant;Hepatic failure;Cervix carcinoma;Neoplasm;Neuropathy peripheral;Non-small cell lung cancer;Renal impairment;Hodgkin's disease;Breast cancer stage IV;Pancreatic carcinoma;Breast…	Normochromic normocytic anaemia;Impetigo;Endodontic procedure;Tenderness;Neuropathy peripheral;Sunburn;Asthenopia;Lung operation;Immune system disorder;Oral cavity fistula;Band neutrophil percentage increased;Incisional hernia repair;Chronic obstructive pulmonary disease;Hyperglycaemia;Sepsis;Discomfort;Rhinitis;Arthralgia;Pleuritic pain;Hyponatraemia;Lymphangiosis carcinomatosa;Anaphylactoid rea…	RRM1;CMPK1;TYMS	Approved
DB00440	Trimethoprim	TYMS;DHFR	Otitis media acute;Urinary tract infection	Hyponatraemic syndrome;Tendonitis;Musculoskeletal chest pain;Drug intolerance;Dermatitis bullous;Leukopenia;Haemolysis;Connective tissue disorder;Blood bilirubin abnormal;Hepatitis C;Toxic epidermal necrolysis;Circulatory collapse;Ataxia;Mediastinal disorder;Right ventricular enlargement;Bone debridement;Trigeminal neuralgia;Abdominal tenderness;Hyponatraemia;Presbyopia;Dysarthria;Malignant mesen…	TYMS;DHFR	Approved
DB08896	Regorafenib	FLT4;RAF1;FGFR2;PDGFRB;DDR2;TEK;FGFR1;FRK;EPHA2;KDR;BRAF;NTRK1;FLT1;ABL1;KIT;MAPK11;RET;PDGFRA	Neoplasm malignant;Gastrointestinal stromal tumour;Colorectal cancer;Colorectal cancer metastatic	Anaemia;Mucosal inflammation;Toxic epidermal necrolysis;Hyponatraemia;Gastrooesophageal reflux disease;Headache;Gastrointestinal perforation;Stomatitis;Polyp;Angiopathy;Alanine aminotransferase increased;Haemorrhage;Hypokalaemia;Liver injury;Asthenia;Fatigue;Neutropenia;Urethral disorder;Blood sodium decreased;Hypocalcaemia;Gastrointestinal disorder;Malnutrition;Dermatosis;Nausea;Aspartate aminot…	MAPK11	Approved
DB00214	Torasemide	SLC12A1	Renal failure;End stage renal disease;Polyuria;Nephropathy;Hepatocellular injury;Liver injury;Oedema;Liver disorder;Chronic kidney disease;Foetor hepaticus;Renal disorder;Renal impairment;Cardiac failure congestive;Hypertension;Urine output increased	Psychomotor skills impaired;White blood cell count increased;Gamma-glutamyltransferase increased;Upper limb fracture;Asthma;Ileus paralytic;Pulmonary hypertension;Pulmonary fibrosis;Pneumonia klebsiella;Erectile dysfunction;End stage renal disease;Anaemia;Malabsorption;Ventricular extrasystoles;Sudden death;Balance disorder;Hepatocellular injury;Cardiomegaly;Muscle disorder;Unresponsive to stimul…	SLC12A1	Approved
DB00273	Topiramate	CA4;GABRA2;CA1;GABRA6;GABRA5;GABRE;CA3;GABRA3;GABRA1;CA2;GRIK1;GABRB3;SCN1A;GABRB1;GABRB2;GABRG2;GABRD;GABRG3;GABRP;GABRG1;GABRQ;GABRA4	Epilepsy;Headache;Renal failure;Asthenia;Liver disorder;Chronic kidney disease;Liver injury;Fatigue;Drug interaction;Seizure;Bipolar disorder;Mental impairment;Intellectual disability;Cluster headache;Drop attacks;Tension;Nephrolithiasis;Generalised tonic-clonic seizure;Bipolar I disorder;Convulsions local;Lennox-Gastaut syndrome;Migraine;Partial seizures;Hypersensitivity;Hepatocellular injury;Ne…	Pelvic pain;Substance abuse;Multiple sclerosis;Psychomotor hyperactivity;Diabetic neuropathy;Osteoarthritis;Cyst;Coagulopathy;Pharyngeal oedema;Oral pain;Haemoptysis;Heart rate decreased;Panic reaction;Burning sensation;Deafness neurosensory;Sexual dysfunction;Middle insomnia;Irritable bowel syndrome;Orgasmic sensation decreased;Crystal urine present;Back pain;Colour blindness;Protein total incre…	SCN1A	Approved
DB00270	Isradipine	CACNA1D;CACNA2D2;CACNA1S;CACNA1H;CACNB2;CACNA2D1;CACNA1C	Hypertension	Hepatic enzyme increased;Nervous system disorder;Psoriasis;Rheumatoid arthritis;Refusal of treatment by patient;Intestinal adhesion lysis;Ventricular extrasystoles;Prothrombin time prolonged;Oedema peripheral;Capillary leak syndrome;Lethargy;Angioedema;Poor dental condition;Dermatitis allergic;Ligament sprain;Anxiety;Monoclonal gammopathy;Application site pruritus;Polydipsia;Metamorphopsia;Swelli…	CACNA1H	Approved
DB00277	Theophylline	PDE4B;CPNE1;ADORA2B;HDAC2;PDE4A;PDE5A;NOMO1;ADORA2A;RIC3;HM13;PARP1;PDE3A;ADORA1;TTLL3	Bronchospasm;Chronic obstructive pulmonary disease;Lung disorder;Emphysema;Hyperthyroidism;Asthma;Bronchitis chronic;Bronchial hyperreactivity	Neutropenic infection;International normalised ratio increased;Vomiting;Obsessive-compulsive personality disorder;Cardiopulmonary failure;Generalised anxiety disorder;Flat affect;Intestinal haemorrhage;Cytomegalovirus infection;Anaphylactic shock;Cardiac arrest;Stridor;Urine output decreased;Type 2 diabetes mellitus;Peripheral circulatory failure;Cor pulmonale;Pancreatitis acute;Intervertebral di…	PDE4B;HDAC2;PDE4A;HM13;PDE3A	Approved
DB00439	Cerivastatin	HMGCR	Low density lipoprotein increased;Carotid artery disease;Peripheral vascular disorder;Coronary artery disease;Diabetes mellitus;Dyslipidaemia;Hypercholesterolaemia;Hyperlipidaemia;Hypertriglyceridaemia;Hypertension;High density lipoprotein decreased;Premature menopause;Blood triglycerides increased	Limb discomfort;Non-cardiac chest pain;Weight increased;Lens opacities;Acquired diaphragmatic eventration;Accidental overdose;Diabetic ketoacidosis;Malignant melanoma;Haematoma;Basal cell carcinoma;Insomnia;Tinnitus;Nephrosclerosis;Rash;High density lipoprotein increased;Loss of consciousness;Rhabdomyolysis;Blood pressure decreased;Prostatitis;Bone loss;Pharyngitis;Post viral fatigue syndrome;Car…	HMGCR	Withdrawl
DB00588	Fluticasone propionate	PLA2G4A;NR3C1;PGR;NR3C2	Nasal obstruction;Seasonal allergy;Sneezing;Rhinitis;Pruritus;Dermatitis allergic;Eczema;Dermatitis atopic;Rhinorrhoea;Nasal polyps;Nasopharyngitis;Catarrh;Skin disorder;Dermatosis;Asthma;Hypersensitivity;Rhinitis perennial;Glaucoma;Sinus headache;Rhinitis allergic	Cardioactive drug level increased;Otitis media acute;Suicide attempt;Vomiting;Palpitations;Orthostatic hypotension;Ventricular hypokinesia;Arthralgia;Agitation;Gangrene;Cerebral infarction;Supraventricular tachycardia;Obstructive airways disorder;Post thrombotic syndrome;Dissociative identity disorder;Tinea pedis;Asthma;Back pain;Alcohol poisoning;Cataract;Atelectasis;Sneezing;Hypoxic-ischaemic e…	PLA2G4A	Approved
DB01050	Ibuprofen	PPARG;THBD;PPARA;PTGS1;BCL2;PTGS2;FABP2;CFTR;PLAT;SLC15A1	Juvenile idiopathic arthritis;Osteoarthritis;Migraine;Tension headache;Influenza;Procedural pain;Haemoglobin;Systemic lupus erythematosus;Hyperthermia;Musculoskeletal discomfort;Haemorrhage;Toothache;Headache;Ankylosing spondylitis;Nasopharyngitis;Bursitis;Pain;Arthropathy;Otitis media;Uterine pain;Back pain;Soft tissue injury;Nausea;Renal impairment;Analgesic therapy;Myalgia;Middle ear inflammat…	Neurolysis chemical;Large intestine polyp;Vena cava thrombosis;HIV infection;Aortic stenosis;Sinusitis;Ovarian cyst;Concomitant disease progression;Cerebrovascular accident;Vomiting;Hyponatraemia;Thyroid cancer metastatic;Suspected transmission of an infectious agent via product;Meconium stain;Epistaxis;Adrenal insufficiency;Haptoglobin decreased;Impaired fasting glucose;Pancoast's tumour;Kyphosi…	CFTR;SLC15A1	Approved
DB00218	Moxifloxacin	TOP2A	Renal impairment;Pneumonitis;Hepatocellular injury;Bronchitis;Conjunctivitis bacterial;Pathogen resistance;Acute sinusitis;Conjunctivitis;Liver disorder;Acne;Pelvic inflammatory disease;Hepatic cirrhosis;Bronchitis chronic;Hepatic function abnormal;Sinusitis;Bacterial infection;Diabetic foot infection;Renal failure;Sinusitis bacterial;Pneumonia;Abdominal infection;Endometritis;Overgrowth bacteria…	Congenital pyelocaliectasis;Electrocardiogram QT prolonged;Thrombophlebitis;Dry eye;Spinal column stenosis;Conjunctivitis;Adrenal insufficiency;Muscle relaxant therapy;Heart valve incompetence;Synovitis;Humerus fracture;Blood alkaline phosphatase increased;Infestation;Nephrogenic systemic fibrosis;Bradycardia;Amblyopia;Urethral disorder;Rash pustular;External ear inflammation;Hypoaesthesia;Urine …	TOP2A	Approved
DB01611	Hydroxychloroquine	TLR7;TLR9	Arthritis;Cutaneous lupus erythematosus;Rheumatoid arthritis;Plasmodium falciparum infection;Plasmodium malariae infection;Systemic lupus erythematosus;Plasmodium ovale infection	Brain stem stroke;Abdominal pain upper;Pruritus allergic;Back pain;Eosinophilia;Exostosis;Enterocolitis infectious;Pharyngeal hypoaesthesia;Pallor;Arthralgia;Acute respiratory failure;Hypokalaemic syndrome;Renal failure;Anion gap decreased;Vision blurred;Chronic sinusitis;Joint lock;Staphylococcal bacteraemia;Viral labyrinthitis;Visual acuity reduced;Fracture;Diverticulum intestinal;Pain;Hypovola…	TLR7	Approved
DB01110	Miconazole	KCNMB2;KCNMB1;KCNH7;KCNN4;KCNH6;NOS3;KCNN1;KCNN2;KCNN3;KCNMB3;KCNH2;KCNMB4;NR1I2;KCNMA1;NOS2	Vulvovaginal candidiasis;Tinea cruris;Oral candidiasis;Immunodeficiency;Diabetes mellitus;Skin candida;Vulvovaginal mycotic infection;Tinea pedis;Neoplasm malignant;Vulvovaginitis;Candida infection;Tinea versicolour;Oropharyngeal candidiasis;Body tinea	Penis disorder;Extravasation blood;Neutropenia;Blood beta-D-glucan increased;Abdominal pain lower;Haemorrhagic diathesis;Pneumonia respiratory syncytial viral;Stevens-Johnson syndrome;Pulmonary hypertension;Blindness transient;Pain;Oropharyngeal discomfort;Right ventricle outflow tract obstruction;Drug ineffective for unapproved indication;Shock haemorrhagic;Complication associated with device;Ch…	NOS3;NOS2	Approved
DB00747	Scopolamine	SI;CHRNA4;CHRNB2;CHRM3;CHRM4;CHRM2;CHRM5;CHRM1	Cycloplegia;Accommodation disorder;Vomiting;Mydriasis;Nausea;Iridocyclitis;Motion sickness;Delirium tremens	Supraventricular extrasystoles;Prothrombin time shortened;Laryngeal inflammation;Anticonvulsant drug level decreased;Dysuria;Eye movement disorder;Impaired healing;Haemangioma;Walking disability;Gastrooesophageal reflux disease;Underweight;Cheilitis;Tooth disorder;Faecaloma;Blood pressure immeasurable;Traumatic haemothorax;Bundle branch block left;Pyoderma;Bacteraemia;Dermatitis bullous;Applicati…	SI	Approved
DB01113	Papaverine	PDE4B;PDE10A	Gastrointestinal pain;Pulmonary embolism;Angina pectoris;Muscle spasms;Abdominal pain;Acute myocardial infarction;Coronary artery occlusion;Vasospasm;Peripheral vascular disorder	Rash;Sedation;Flushing;Diarrhoea;Discomfort;Nausea;Hepatitis;Malaise;Ill-defined disorder;Vertigo;Constipation;Blood pressure increased;Headache;Dermatitis;Abdominal discomfort;Feeling abnormal;Decreased appetite	PDE4B	Approved
DB01115	Nifedipine	CACNB2;CALM1;CACNA1H;KCNA1;NR1I2;CACNA1C;CACNA2D1;CACNA1D;CACNA1S	Asthenia;Foetor hepaticus;Renal impairment;Hypotension;Hypovolaemia;Gastrointestinal disorder;Renal failure;Liver disorder;Fatigue;Diabetes mellitus;Cerebrovascular accident;Angina unstable;Hepatic cirrhosis;Tachycardia;Short-bowel syndrome;Diabetic nephropathy;Vasodilation procedure;Acute coronary syndrome;Hepatocellular injury;Angina pectoris;Hyperlipidaemia;Prinzmetal angina;Transient ischaemi…	Cholecystitis acute;Immune system disorder;Oropharyngeal discomfort;Discomfort;Pancreatic enlargement;Foot amputation;Left ventricular enlargement;Drug intolerance;Gastrointestinal obstruction;Anorgasmia;Traumatic haematoma;Rash pustular;Deep vein thrombosis;Pneumonia;Non-cardiac chest pain;Tension headache;Metabolic acidosis;Colitis microscopic;Trigger finger;Skin disorder;Psychogenic erectile d…	CALM1;CALM2;CALM3;CACNA1H	Approved
DB01117	Atovaquone	DHODH	Vomiting;Autoimmune disorder;Systemic infection;Acquired immunodeficiency syndrome;Bacterial infection;Non-Hodgkin's lymphoma;Pneumocystis jirovecii pneumonia;Infective aneurysm;Sepsis;Death;Pneumothorax;Lymphoma	Bilirubin conjugated increased;Systemic infection;Acute myocardial infarction;Pancreatitis;Thrombotic thrombocytopenic purpura;Hypophagia;Humerus fracture;Hepatic enzyme abnormal;Haemangioma;Hypertriglyceridaemia;Autoimmune disorder;Hyperlipidaemia;Dermatitis;Lung infection pseudomonal;Dizziness;Pain;Insomnia;Colitis;Pyrexia;Scab;BK virus infection;Asthenia;Hepatitis B surface antigen positive;Ne…	DHODH	Approved
DB00296	Ropivacaine	SCN10A	Labour pain;Pregnancy;Pain;Procedural pain	Dermatosis;Tachycardia;Blood urea decreased;Injury associated with device;Dermatitis;Vertigo;Abnormal labour;Tremor;Peripartum cardiomyopathy;Hypercapnia;Anaphylactoid shock;Meningism;Blood glucose fluctuation;Circulatory collapse;Pulseless electrical activity;Breast feeding;Injection site movement impairment;Mental disorder;Haemodynamic instability;Pulmonary embolism;Breast disorder;Blood alkali…	SCN10A	Approved
DB02546	Vorinostat	HDAC3;HDAC1;HDAC8;HDAC2;HDAC6	Mycosis fungoides	Hypercholesterolaemia;Sudden death;Aptyalism;Depressed mood;Abdominal pain;Drug dose omission;Pain;Venoocclusive liver disease;Blood phosphorus decreased;Ischaemic stroke;Polyuria;Sepsis;Bone pain;Hypokalaemia;Eye swelling;Hypoalbuminaemia;Oral disorder;Chemotherapeutic drug level increased;Gastrointestinal haemorrhage;Syncope;Hypomagnesaemia;Traumatic haemothorax;Respiratory failure;Acute corona…	HDAC3;HDAC1;HDAC8;HDAC2;HDAC6	Approved
DB00293	Raltitrexed	FPGS;TYMS	Colorectal cancer;Neoplasm malignant;Cardiotoxicity;Gastrooesophageal cancer;Breast cancer;Mesothelioma	Colorectal cancer metastatic;Cellulitis;Rash;Hyperhidrosis;Thrombocytopenia;Renal impairment;Dehydration;Headache;Musculoskeletal discomfort;Hypertonia;Alopecia;Asthenia;Stomatitis;Constipation;Gastrointestinal pain;Nausea;Arrhythmia;Cardiac failure congestive;Ill-defined disorder;Sepsis;Febrile neutropenia;Systemic infection;Hyperthermia;Leukopenia;Decreased appetite;Body temperature increased;E…	FPGS;TYMS	Approved
DB01183	Naloxone	OPRK1;OPRM1;ESR1;CREB1;CES1;TLR4;OPRD1	Dependence;Septic shock;Respiratory depression;Blood pressure increased;Pulmonary function test decreased;Drug withdrawal syndrome;Hypotension;Blood pressure decreased	Seizure;Snoring;Neoplasm swelling;Anaemia;Spinal column stenosis;Blood magnesium decreased;Cystitis noninfective;Respiratory arrest;Pneumonia;Cardiac failure;Arthropod bite;Unevaluable event;Diverticulum;Depression;Heart rate increased;Mediastinoscopy abnormal;Spinal compression fracture;Substance use;Metastases to meninges;Microangiopathic haemolytic anaemia;Pneumonitis;Sinus congestion;Ulcer;Ca…	TLR4	Approved
DB01267	Paliperidone	HTR2C;CYP2D6;CYP3A4;CYP3A5;DRD3;DRD2;DRD1;ADRA2B;DRD4;HRH1;ADRA1B;HTR2A;HTR1D;HTR7;ADRA2A;ADRA1A;HTR1A;ADRA2C	Malaise;Pituitary tumour;Parkinson's disease;Dementia;Schizophrenia;Myocardial infarction;Feeling abnormal;Dementia with Lewy bodies;Psychotic disorder;Discomfort;Breast cancer;Schizoaffective disorder;Carcinogenicity;Parkinsonism;Cardiac disorder;Ill-defined disorder;Acute coronary syndrome	Urinary tract disorder;Akinesia;Glucose urine;Libido decreased;Transient ischaemic attack;Breast cancer stage II;Choreoathetosis;Floppy iris syndrome;Hypertension;Respiratory therapy;Atrioventricular block second degree;Malaise;Ischaemia;Jaundice;Tonsillitis;Mediastinal disorder;Akathisia;Ejaculation disorder;Generalised oedema;Decreased activity;Fatigue;Semen discolouration;Hypokinesia;Rash;Feel…	CYP2D6	Approved
DB00845	Clofazimine	ABCB11	Type 2 lepra reaction;Leprosy;Lepromatous leprosy	Ichthyosis;Cystitis noninfective;Ichthyosis acquired;Cystitis;Vascular pain;Skin discolouration;Rash;Cheilosis;Enteritis;Dermatitis exfoliative;Hepatitis;Pruritus;Photosensitivity reaction;Anaemia;Visual acuity reduced;Abdominal pain upper;Asthenia;Jaundice;Corneal pigmentation;Neuralgia;Intestinal obstruction;Visual impairment;Body temperature increased;Hypokalaemic syndrome;Dermatitis;Headache;…	ABCB11	Approved
DB00695	Furosemide	SLC12A1;CA2	Oliguria;Renal disorder;Systemic lupus erythematosus;Nephrotic syndrome;Fluid retention;Nephritis;Immobile;Hypersensitivity;Nephropathy;End stage renal disease;Acute kidney injury;Chronic kidney disease;Nephritic syndrome;Acute pulmonary oedema;Intercapillary glomerulosclerosis;Urine output increased;Renal failure;Anuria;Jaundice;Renal impairment;Glomerulonephritis chronic;Oedema;Hypertension;Pol…	Treatment noncompliance;Haemodynamic instability;Pericardial effusion;Haematochezia;Atrioventricular block first degree;Portal hypertension;Pemphigoid;Relapsing-remitting multiple sclerosis;Brain abscess;Benign prostatic hyperplasia;Umbilical hernia, obstructive;Ear congestion;Postmenopausal haemorrhage;Tooth extraction;Neck pain;Pleuritic pain;Lacunar infarction;Lumbar spinal stenosis;Tetany;Fam…	SLC12A1	Approved
DB00515	Cisplatin	TF;MPG;ATOX1;A2M	Choriocarcinoma;Soft tissue sarcoma;Mesothelioma;Adrenal gland cancer;Lung neoplasm malignant;Hepatic cancer;Breast cancer;Cervix carcinoma;Hodgkin's disease lymphocyte depletion type stage unspecified;Renal failure;Oesophageal carcinoma;Neoplasm;Osteosarcoma;Bladder cancer;Hypomagnesaemia;Penile cancer;Neoplasm malignant;Endometrial cancer;Ovarian cancer;Prostate cancer;Renal cancer;Neutropenia;…	Sudden death;Anaphylactic shock;Neuropathy peripheral;Creatinine renal clearance decreased;Immunosuppression;Spinal cord injury;Premature baby;Urine osmolarity increased;Angina pectoris;Blindness cortical;Leiomyosarcoma recurrent;Blood uric acid increased;Jugular vein thrombosis;Oesophageal squamous cell carcinoma recurrent;Ureteric dilatation;Pulmonary alveolar haemorrhage;Renal tubular acidosis…	ATOX1	Approved
DB01345	Potassium	ATP1A1	Haemoglobin;Arrhythmia;Hepatic cirrhosis;Metabolic alkalosis;Ascites;Hypokalaemia;Blood potassium decreased;Gastric ulcer;Cardiac failure congestive;Hypokalaemic syndrome;Poisoning;Familial periodic paralysis;Haemorrhage;Extravasation blood;Nephropathy;Hyperkalaemia;Toxicity to various agents;Essential hypertension;Paralysis;Renal disorder	Neuropathic arthropathy;Asthenia;Tracheitis;Orthopaedic procedure;Pulmonary congestion;Pleural disorder;Eye operation complication;Gastrooesophageal reflux disease;Areflexia;Nasal septum deviation;Hyperkalaemia;Rib fracture;Blood creatinine increased;Retinopathy;Colonoscopy abnormal;Arterial insufficiency;Product quality issue;Retained placenta or membranes;Abscess drainage;Ultrasound liver abnor…	ATP1A1	Approved
DB01189	Desflurane	KCNA1;GABRG3;GABRA4;GRIA1;GABRA3;GABRD;GABRA6;GABRG2;ATP5F1D;GABRA2;GABRB3;GLRA1;GABRB1;GABRP;GABRA1;GABRG1;GABRB2;GABRA5;GABRQ;GABRE;MT-ND1;ATP2C1	Cough;Apnoea	Carboxyhaemoglobin increased;Acute kidney injury;Congenital pyelocaliectasis;Traumatic liver injury;Liver disorder;Jaundice;Peripheral circulatory failure;Rhabdomyolysis;Visual acuity reduced;Salivary hypersecretion;Lung infiltration;Pancreatitis acute;Accidental overdose;Hepatitis;Renal arteriosclerosis;Hypoxia;Electrocardiogram ST-T change;Laryngospasm;Toxoplasmosis;Traumatic anuria;Cardiac dis…	ATP2C1	Approved
DB00518	Albendazole	TUBB4B;TUBA1A	Echinococciasis;Liver disorder;Oedema;Foetor hepaticus;Cyst;Neurocysticercosis;Hepatocellular injury;Liver injury	Generalised tonic-clonic seizure;Erythema;Premature baby;Rash;Diffuse alveolar damage;Functional gastrointestinal disorder;Asphyxia;Visual impairment;Toxic epidermal necrolysis;Liver disorder;Aplastic anaemia;Nephrocalcinosis;Eructation;Mechanical ventilation complication;Acute hepatic failure;Liver function test abnormal;Hepatitis;Tongue coated;Optic atrophy;Pancytopenia;Pharyngeal hypoaesthesia…	TUBB4B;TUBA1A	Approved
DB00197	Troglitazone	SERPINE1;PPARG;GSTP1;PPARA;SLC29A1;ACSL4;ESRRA;ESRRG;PPARD	Type 2 diabetes mellitus	Body temperature increased;Multiple injuries;Chronic kidney disease;Peripheral vascular disorder;Cerebrovascular accident;Diabetic neuropathy;Haemorrhage;Constipation;Arrhythmia;Concussion;Hepatitis;Toxicity to various agents;Drug hypersensitivity;Upper limb fracture;Tremor;Abdominal pain;Atrioventricular block;Ill-defined disorder;Gait disturbance;Spinal compression fracture;Cardiac failure;Diab…	SLC29A1;ACSL4	Withdrawl
DB00290	Bleomycin	LIG1;LIG3	Testis cancer;Renal impairment;Non-Hodgkin's lymphoma;Pulmonary toxicity;Neoplasm malignant;Lymphoma;Dysplasia;Pleural effusion;Malignant pleural effusion;Squamous cell carcinoma;Renal failure;Hodgkin's disease lymphocyte depletion type stage unspecified;Neoplasm;Choriocarcinoma;Hodgkin's disease lymphocyte predominance type stage unspecified;Hodgkin's disease	Abdominal wall neoplasm;Atypical pneumonia;Headache;Hip surgery;Cold sweat;Locked-in syndrome;Paraesthesia;Haemorrhagic diathesis;Candida infection;Discomfort;Oral disorder;Lung neoplasm;Pneumothorax;Neuroendocrine carcinoma;Histiocytosis haematophagic;Abdominal mass;Keratitis interstitial;Dystrophic calcification;Haemorrhagic disorder;Dizziness;Rectal haemorrhage;Biopsy lymph gland normal;Oropha…	LIG1;LIG3	Approved
DB00780	Phenelzine	AOC3;GPT2;MAOA;MAOB;ABAT;GPT	Depression	Benign neoplasm;Upper limb fracture;Heart rate increased;Drug dependence;Petit mal epilepsy;Retinal detachment;Joint stiffness;Gastrointestinal sounds abnormal;Discomfort;Loss of employment;Panic disorder;Dementia;Diarrhoea;Product quality issue;Dysgeusia;Aptyalism;Depersonalisation/derealisation disorder;Hypotension;Back pain;Bedridden;Jaundice;Sleep disorder;Blood blister;Tachypnoea;Myofascial …	GPT2;ABAT;GPT	Approved
DB00228	Enflurane	GABRB2;GABRA1;GABRA5;KCNA1;GABRA3;GABRQ;GABRG1;ATP5F1D;GABRP;GRIA1;GABRA4;GABRD;GABRG3;GLRB;GABRB3;ATP2C1;GABRA2;GABRB1;GABRA6;GABRE;GABRG2;KCNN4;GLRA1	Uterine atony;Uterine haemorrhage;Uterine hypotonus	Blood pressure decreased;Hyperkalaemia;Pulmonary function test decreased;Traumatic liver injury;Pyrexia;Nausea;Vomiting;Chills;Hypotension;Respiratory depression;Liver injury;Body temperature increased;Arrhythmia;Hepatic failure;Hypocapnia;Hepatic necrosis;Seizure;Hepatotoxicity;Hyperthermia;Carbon dioxide decreased	ATP2C1	Approved
DB01280	Nelarabine	POLA1	Acute lymphocytic leukaemia;T-cell type acute leukaemia;Non-Hodgkin's lymphoma	Systemic infection;Mental impairment;Sciatica;Chest pain;Opportunistic infection;Myalgia;Back pain;Hyporeflexia;Neurotoxicity;Anaemia;Hepatobiliary disease;Coma;Dysgeusia;Oedema peripheral;Hemiparesis;Blood creatine phosphokinase increased;Pain in extremity;Hypoglycaemia;Anaesthesia;Nervous system disorder;Hyperbilirubinaemia;Haemorrhage intracranial;Metabolic encephalopathy;Connective tissue dis…	POLA1	Approved
DB01045	Rifampicin	SLCO1B3;CYP51A1;ALB;SLCO1B1;SLCO2B1;NR1I2;SLCO1A2	Pulmonary tuberculosis;Drug hypersensitivity;Meningococcal infection;Leprosy;Tuberculoid leprosy;Staphylococcal infection;Culture positive;Lepromatous leprosy;Meningitis bacterial;Borderline leprosy;Influenza;Tuberculosis;Brucellosis	Infection in an immunocompromised host;Staphylococcal bacteraemia;Acute myocardial infarction;Conjunctivitis;Bone lesion excision;Dyspepsia;Dizziness;Dermatitis infected;Mycobacterium marinum infection;Disturbance in attention;Endocrine disorder;Loose tooth;Hepatomegaly;Red man syndrome;Bacterial test positive;Febrile bone marrow aplasia;Orf;Cough;Tooth loss;Vomiting;Decreased appetite;Major depr…	CYP51A1	Approved
DB06201	Rufinamide	GRM5;SCN9A	Seizure;Epilepsy;Lennox-Gastaut syndrome	Enuresis;Balance disorder;Back pain;Eating disorder;Immune system disorder;Wound;Mental disorder;Eye disorder;Contusion;Gait disturbance;Ataxia;Vertigo;Mediastinal disorder;Infestation;Vomiting;Thrombocytopenia;Somnolence;Urinary tract disorder;Incontinence;Disorder of globe;Sinusitis;Pollakiuria;Decreased appetite;Haematuria;Epistaxis;Agitation;Influenza;Oligomenorrhoea;Head injury;Bronchitis;At…	SCN9A	Approved
DB00227	Lovastatin	ITGAL;HMGCR;HDAC2	Hypertension;Cardiovascular disorder;Hyperlipidaemia;Foetor hepaticus;Premature menopause;Blood cholesterol increased;Coronary artery disease;Angina unstable;Infarction;Dyslipidaemia;Menarche;Peripheral vascular disorder;Hypothyroidism;Hypertriglyceridaemia;High density lipoprotein decreased;Nephrotic syndrome;Arteriosclerosis;Arteriosclerosis coronary artery;Blood triglycerides increased;Cerebro…	Extraskeletal ossification;Osteopenia;Gastrointestinal pain;Polyneuropathy idiopathic progressive;Cardiac tamponade;Pulmonary valve incompetence;Muscle injury;Tongue blistering;Alopecia;Mastication disorder;Incorrect dosage administered;Gallbladder enlargement;Paraesthesia;Insomnia;Pneumonia;End stage renal disease;Renal hypertrophy;Hepatocellular injury;Urinary tract infection fungal;Immune-medi…	HMGCR;HDAC2	Approved
DB06287	Temsirolimus	MTOR	Mantle cell lymphoma	Rectal haemorrhage;Hyperglycaemia;Rash pustular;Lymphocyte count decreased;Skin infection;Embolism venous;Constipation;Cataract;Mouth haemorrhage;Disorder of globe;Mental disorder;Haemoglobin decreased;Cellulitis;Lacrimal structural disorder;Blood glucose increased;Anal candidiasis;Musculoskeletal discomfort;Pain;Erythema multiforme;Somnolence;Back pain;Postoperative wound infection;Stevens-Johns…	MTOR	Approved
DB01590	Everolimus	MTOR	Foetor hepaticus;Drug level therapeutic;Tuberous sclerosis syndrome;Renal cell carcinoma;Liver disorder;Hepatocellular injury;Breast cancer;Renal failure;Cerebrosclerosis;Renal impairment;Neuroendocrine tumour;Insulinoma;Astrocytoma, low grade;Metastatic renal cell carcinoma;Neoplasm malignant;Neoplasm;Angiomyolipoma;Metastatic neoplasm	Hypervolaemia;Pleural thickening;Activated partial thromboplastin time prolonged;Wound decomposition;Gastrointestinal pain;Blood cholesterol decreased;Abortion spontaneous complicated;Rash;Angiopathy;Hip surgery;Rash macular;Lip pain;Stasis dermatitis;Dermal cyst;Cardiac tamponade;Renal haematoma;Hyperhidrosis;Hypocalcaemia;Gout;Tendon operation;Tinea pedis;Pain in jaw;Leukopenia;Ureteric repair;…	MTOR	Approved
DB01592	Iron	HDAC8;CP;TF;HBA2;NEIL2;TFRC;AHSP;POLB;NEIL1;EGLN1;FEN1;FXN;FTH1	Anaemia of pregnancy;Tension;Iron deficiency;Iron deficiency anaemia	Dysgeusia;Hypoxia;Acute allograft nephropathy;Diabetic foot;Tooth deposit;Chills;Pharyngeal inflammation;Acute coronary syndrome;Anorectal infection bacterial;Plasma cell myeloma;Gingivitis;Haematochezia;Pulmonary embolism;Cardioactive drug level increased;White blood cell count increased;Hypersensitivity;Sinus congestion;Patella fracture;Dermatitis allergic;Bronchitis;Polydipsia;Aplasia pure red…	HDAC8;TFRC;FEN1	Approved
DB08868	Fingolimod	HDAC1;S1PR5	Secondary progressive multiple sclerosis;Uveitis;Disability;Relapsing-remitting multiple sclerosis;Physical disability;Diabetes mellitus;Multiple sclerosis	Histiocytosis haematophagic;Pneumonitis;Death;Lymphopenia;Eye disorder;Dermatosis;Gastroenteritis;Traumatic liver injury;Meningoencephalitis herpetic;Cardiac arrest;Pre-existing disease;Asthenia;Dyspnoea;Pruritus;Posterior reversible encephalopathy syndrome;Aspartate aminotransferase increased;Gamma-glutamyltransferase increased;Cardiac disorder;Hypotension;Peripheral arterial occlusive disease;A…	HDAC1	Approved
DB00916	Metronidazole	CYP51A1	Skin ulcer;Empyema;Tooth infection;Amoebiasis;Postpartum sepsis;Abdominal abscess;Abscess;Urogenital trichomoniasis;Pneumonia;Meningitis;Vaginitis gardnerella;Vaginal infection;Lung abscess;Giardiasis;Postoperative wound infection;Bacterial infection;Brain abscess;Lower respiratory tract infection;Parametritis;Pneumonitis;Gingivitis ulcerative;Crohn's disease;Hepatic amoebiasis;Liver abscess;Pelv…	Intestinal haemorrhage;Bone pain;Osteopenia;Loss of consciousness;Urine output increased;Vulvovaginal candidiasis;Depressed mood;Suicide attempt;Neuritis;Anal candidiasis;Bacterial test positive;Pneumoperitoneum;Klebsiella infection;Dermatitis infected;Toothache;Colon cancer recurrent;Sputum culture positive;Venous thrombosis;Hepatic failure;Emphysema;Sepsis;Lower gastrointestinal haemorrhage;Cos…	CYP51A1	Approved
DB01059	Norfloxacin	TOP2A	Gonorrhoea;Cervix inflammation;Gastroenteritis;Urinary tract infection;Gastroenteritis bacterial;Cystitis noninfective;Sexually transmitted disease;Neurogenic bladder;Cystitis;Pathogen resistance;Bladder pain;Shigella infection;Proctitis;Epididymitis;Overgrowth bacterial;Diarrhoea infectious;Prostatitis;Pharyngeal inflammation;Pharyngitis;Urethritis gonococcal;Pyelonephritis;Nephrolithiasis;Cervi…	Body temperature increased;Cardiac failure;Subdural haematoma;Anaphylactic reaction;Torsade de pointes;Heart rate increased;Intestinal fistula infection;Renal transplant;Blood creatine phosphokinase increased;Blister;Bacteraemia;Pyrexia;Transfusion reaction;Albuminuria;Headache;Blood sodium decreased;Spinal myelogram abnormal;Candida infection;Clostridium difficile colitis;Pruritus;Arthritis;Tinn…	TOP2A	Approved
DB00912	Repaglinide	ABCC8;PPARG	Renal disorder;Retinopathy;Diabetic complication;Retinal disorder;Neuropathy peripheral;Hyperglycaemia;Obesity;Type 2 diabetes mellitus;Type 1 diabetes mellitus;Blood glucose decreased;Coronary artery disease;Diabetes mellitus;Nephropathy	Anaphylactic reaction;Xerosis;Hepatitis toxic;Actinomycotic abdominal infection;Haemorrhagic transformation stroke;Gastrooesophageal reflux disease;Acute coronary syndrome;Pericarditis uraemic;Sopor;Sinus bradycardia;Hypertensive heart disease;Rhinitis;Transient ischaemic attack;Electrocardiogram abnormal;Essential tremor;Actinomycosis;Obstructive airways disorder;Headache;Muscular weakness;Cor p…	ABCC8	Approved
DB00978	Lomefloxacin	TOP2A	Cystitis;Urinary tract infection;Bladder pain;Cystitis noninfective;Bronchitis chronic;Bacteraemia	Leukocytosis;Hypoglycaemia;Hot flush;Depersonalisation/derealisation disorder;Dermatitis;Anaphylactoid shock;Anxiety;Torsade de pointes;Dysuria;Hiccups;Pulmonary function test decreased;Gout;Aphasia;Candiduria;Monocytosis;Lacrimal structural disorder;Flatulence;Myalgia;Purpura;Perineal pain;Hepatic necrosis;Fatigue;Palpitations;Stevens-Johnson syndrome;Tremor;Feeling abnormal;Cardio-respiratory a…	TOP2A	Approved
DB00997	Doxorubicin	TOP2A;NOLC1	Testis cancer;Immunodeficiency;Kaposi's sarcoma;Acute leukaemia;Plasma cell myeloma;Acquired immunodeficiency syndrome;Kaposi's sarcoma AIDS related;Ovarian epithelial cancer;Brain neoplasm;Ovarian cancer metastatic;Breast cancer metastatic;Hodgkin's disease lymphocyte depletion type stage unspecified;Hodgkin's disease lymphocyte predominance type stage unspecified;Rhabdomyosarcoma;Ovarian cancer…	Breath odour;Acute leukaemia;Glycosuria;Hepatomegaly;Body temperature decreased;Visual field defect;Spinal X-ray abnormal;Pharyngitis;Mental impairment;Tooth disorder;Aspiration bone marrow abnormal;Nail disorder;Vaginal infection;Balanoposthitis;Rectal haemorrhage;Chronic sinusitis;Red cell distribution width increased;Oedema genital;Sleep disorder;Salpingo-oophorectomy bilateral;Tracheostomy;An…	TOP2A;NOLC1	Approved
DB00993	Azathioprine	RAC1;HPRT1	Systemic lupus erythematosus;Polyarteritis nodosa;Crohn's disease;Vascular purpura;Colitis ulcerative;Autoimmune haemolytic anaemia;Rheumatic disorder;Arthritis;Venoocclusive liver disease;Colitis;Rheumatoid arthritis;Dermatomyositis;Polymyositis;Hepatitis chronic active;Pemphigus;Purpura;Inflammatory bowel disease	Xerosis;Hypothyroidism;Chronic obstructive pulmonary disease;Enterococcal infection;Decubitus ulcer;Bacterial infection;Sinusitis;Jaundice cholestatic;Anal ulcer;Ascites;Extensor plantar response;Bile duct cancer;Autoimmune hepatitis;Noninfective gingivitis;Bronchial ulceration;Blood lactate dehydrogenase increased;Histiocytosis haematophagic;Fungal infection;Serum ferritin increased;Fluid overlo…	RAC1;HPRT1	Approved
DB01195	Flecainide	SCN4A;KCNH2;SCN5A	Arrhythmia;Cardiac flutter;Ventricular arrhythmia;Atrial flutter;Wolff-Parkinson-White syndrome;Wolff-Parkinson-White syndrome congenital;Myocardial ischaemia;Myocardial infarction;Acute coronary syndrome;Ventricular tachyarrhythmia;Nodal arrhythmia;Cardiac disorder;Arrhythmia supraventricular;Supraventricular tachycardia;Sudden death;Ventricular tachycardia;Tachyarrhythmia;Cardiac fibrillation;A…	Hallucination;Photophobia;Atrial flutter;Immune system disorder;Aptyalism;Vaginal infection;Blood disorder;Blood potassium decreased;Seborrhoeic keratosis;Dermatitis;Speech disorder;Confusional state;Flatulence;Pruritus;Gastroenteritis salmonella;Sinus node dysfunction;Uveitis;Haematuria;Neonatal multi-organ failure;Electrocardiogram ST segment abnormal;Visual impairment;Madarosis;Nervousness;Lip…	SCN4A;SCN5A	Approved
DB01197	Captopril	MMP9;LTA4H;ACE;BDKRB1;MMP2	Infarction;Renal disorder;Dermatitis;Nephropathy;Diabetes mellitus;Type 2 diabetes mellitus;Microalbuminuria;Renal impairment;Type 1 diabetes mellitus;Hypotension;Rash;Vascular resistance systemic;Renal failure;Retinopathy;Dehydration;Left ventricular dysfunction;Collagen-vascular disease;Renin decreased;Protein urine present;Malignant hypertension;Accelerated hypertension;Cardiac failure high ou…	Inappropriate affect;Drug abuse;Microencephaly;Peripheral circulatory failure;Renal failure;Left ventricular dysfunction;Laryngeal oedema;Epilepsy;Liver injury;Psychomotor retardation;Brain stem stroke;Generalised anxiety disorder;Monoplegia;Heart rate increased;Renal disorder;Febrile convulsion;Peritoneal haemorrhage;Cardiac hypertrophy;Respiratory paralysis;Muscle spasms;Ejection fraction decre…	LTA4H	Approved
DB00852	Pseudoephedrine	FOS;TNF;JUN;ATF3;ATF1;SLC6A4;ATF5;ATF7;ATF6;ATF2;IL2;ADRA1A;ADRB2;ATF4;ADRB1;NFATC1;SLC6A2;JDP2;ADRA2A;SLC6A3	Rhinitis;Hypersensitivity;Rhinorrhoea;Catarrh;Sinus congestion;Sinus headache;Nasal congestion;Swelling;Seasonal allergy;Headache;Nasopharyngitis	Tachycardia;Heart rate increased;Hallucination;Insomnia;Agitation;Tremor;Arrhythmia;Blood pressure increased;Anxiety;Palpitations;Rash;Dermatitis;Urinary retention	JUN;ATF7;ATF6;ATF2	Approved
DB01017	Minocycline	ALOX5;CYCS;VEGFA;MMP9;CASP1;CASP3;IL1B	Hidradenitis;Lymphadenitis;Urethritis noninfective;Prostatitis;Pneumonitis;Sinusitis;Meningitis;Paronychia;Rickettsialpox;Lymph gland infection;Pneumonia;Dacryocystitis;Otitis media;Upper respiratory tract infection;Streptococcal infection;Typhus;Nail bed inflammation;Pyoderma;Amoebic dysentery;Cellulitis;Syphilis;Pyrexia;Furuncle;Plague;Respiratory tract infection;Gonorrhoea;Tracheal inflammatio…	Tongue discolouration;Anaphylactoid reaction;Tubulointerstitial nephritis;Acute hepatic failure;Joint stiffness;Thrombocytopenia;Tooth fracture;Agranulocytosis;Malaise;Hepatic steatosis;Henoch-Schonlein purpura;Hypoacusis;Dyspepsia;Peripheral circulatory failure;Rash;Nephropathy toxic;Nausea;Rhinitis;Pharyngeal inflammation;CSF pressure increased;Pneumonitis;Dyspnoea;Toxic epidermal necrolysis;Fe…	CYCS	Approved
DB00850	Perphenazine	DRD1;CALM1;DRD2	Nausea;Schizophrenia;Electroencephalogram abnormal;Vomiting	Wheelchair user;Eosinophilia;Hypersensitivity;HIV infection;Hypoglycaemia;Anaphylactoid reaction;Emphysema;Irritable bowel syndrome;Ovarian cyst;Seizure;Mesenteric vascular occlusion;Delusional disorder, mixed type;Epidural lipomatosis;Somnolence;Back injury;Extrapyramidal disorder;Diabetic ulcer;Bile duct obstruction;Tobacco abuse;Dizziness;Chills;Back pain;Haemolytic anaemia;Tendon disorder;Hyp…	CALM1;CALM2;CALM3	Approved
DB00623	Fluphenazine	CALM1;AR;HTR2C;DRD2;DRD1;HTR2A	Psychotic disorder;Renal failure;Renal impairment;Seizure	Diabetic ketosis;Constipation;Bipolar disorder;Hypotension;Anaphylactoid shock;Dyspnoea exertional;Vulvovaginal inflammation;Muscle rigidity;Dermatitis atopic;Hypercholesterolaemia;Iatrogenic injury;Tremor;Cerebral disorder;Furuncle;Craniocerebral injury;Polydipsia;Dyspnoea;Drug dependence;Snoring;Vision blurred;Hypersomnia;Injection site necrosis;Cardio-respiratory arrest neonatal;Dysphagia;Inje…	CALM1;CALM2;CALM3	Approved
DB06813	Pralatrexate	TYMS;DHFR	Febrile neutropenia;Mucosal inflammation;Peripheral T-cell lymphoma unspecified;End stage renal disease;Chronic kidney disease	Hypokalaemia;Leukopenia;Dehydration;Upper respiratory tract infection;Pancytopenia;Oedema;Laryngeal pain;Neoplasm malignant;Tachycardia;Decreased appetite;Pyrexia;Neutropenia;Fatigue;Sepsis;End stage renal disease;Palpitations;Cardio-respiratory arrest;Thrombocytopenia;Body temperature increased;Vomiting;Heart rate increased;Cough;Tumour lysis syndrome;Diarrhoea;Liver function test abnormal;Back …	TYMS;DHFR	Approved
DB00184	Nicotine	CHRNB2;CHRNA10;CHRNB3;CHRNA4;CHRNB4;CHRNA2;CHRNA3;CHRNA9;CHAT;CHRNA5;CHRNA7;CHRNA6;CYP19A1	Non-tobacco user;Foetor hepaticus;Local reaction;Eczema;Urticaria;Peripheral vascular disorder;Malignant hypertension;Prinzmetal angina;Gastroduodenal ulcer;Hepatocellular injury;Arrhythmia;Renal impairment;Rash generalised;Dermatosis;Myocardial infarction;Acute coronary syndrome;Endocrine disorder;Hypersensitivity;Skin disorder;Accelerated hypertension;Thromboangiitis obliterans;Peptic ulcer;Cor…	Pruritus;Gastrointestinal pain;Goitre;Tooth erosion;Chemical burn;Respiratory rate increased;Transient ischaemic attack;Dysarthria;Condition aggravated;Monoplegia;Visual impairment;Auricular swelling;Skin discolouration;Catarrh;Hypotonia;Septic shock;Pneumothorax;Panic attack;Febrile neutropenia;Blood cholesterol decreased;Stomatitis;Respiration abnormal;Laryngeal disorder;Ear swelling;Peritoneal…	CHAT	Approved
DB00350	Minoxidil	REN;KCNJ1;PTGS1	Hypertension;Retinal disorder;Retinopathy;Encephalopathy;Vascular resistance systemic;Fluid retention;Cardiac failure high output;Cardiac output increased	Cervical spinal stenosis;Hypokalaemia;Renal failure;Hypertonic bladder;Helicobacter gastritis;Malignant renal hypertension;Hypertensive emergency;Uterine haemorrhage;Type 1 diabetes mellitus;Confusional state;Vulvovaginal discomfort;Disseminated intravascular coagulation;Haemorrhoids;Thyroid neoplasm;Barrett's oesophagus;Thrombectomy;Anosmia;Incorrect dose administered;Musculoskeletal disorder;Az…	REN	Approved
DB01023	Felodipine	TNNC2;CACNB2;PDE1A;CACNA1H;CALM1;TNNC1;CACNA1D;NR3C2;CACNA2D1;PDE1B;CACNA1C;CACNA1S;CACNA2D2	Gingivitis;Blood pressure decreased;Myocardial infarction;Diabetic nephropathy;Cardiac failure;Hypotension;Acute coronary syndrome;Hypertension;Noninfective gingivitis;Diabetes mellitus;Essential hypertension;Angina pectoris;Hyperlipidaemia	Acute myocardial infarction;Poverty of speech;Pharyngitis;Mastectomy;Sinus antrostomy;Gingival hypertrophy;Renal arteriosclerosis;Wrong technique in product usage process;Spinal compression fracture;Muscle spasms;Eyelid disorder;Psychogenic erectile dysfunction;Rectal examination abnormal;Benign prostatic hyperplasia;Arthralgia;Nephrolithiasis;Inappropriate schedule of drug administration;Periton…	TNNC2;PDE1A;CACNA1H;CALM1;CALM2;CALM3;TNNC1;PDE1B	Approved
DB00642	Pemetrexed	GART;TYMS;ATIC;DHFR	Pleural mesothelioma malignant;Breast cancer;Mesothelioma;Non-small cell lung cancer	Blood lactate dehydrogenase increased;Nervous system disorder;Ototoxicity;Blood sodium decreased;Bone marrow failure;Blood fibrinogen increased;Dyspnoea;Sepsis;Herpes oesophagitis;Subcutaneous emphysema;Arrhythmia supraventricular;Enterocolitis;Duodenal ulcer haemorrhage;Blood bilirubin abnormal;Nephropathy;Hepatic enzyme abnormal;Performance status decreased;Pulmonary artery thrombosis;Splenic r…	GART;TYMS;ATIC;DHFR	Approved
DB01101	Capecitabine	TYMS	Renal impairment;Hyperbilirubinaemia;Colorectal cancer;Colorectal cancer metastatic;Colon cancer;Breast cancer;Neoplasm malignant;Cardiotoxicity;Renal failure;Breast cancer metastatic;Breast cancer stage IV;Neoplasm	Systemic infection;Sinus tachycardia;Chills;Melaena;Myocardial ischaemia;Enteritis;Carpal tunnel syndrome;Impaired work ability;Fractured sacrum;Social stay hospitalisation;Myosclerosis;Mucosal ulceration;Urethral caruncle;Upper gastrointestinal haemorrhage;Oral herpes;Leukaemoid reaction;Lymphadenopathy;Cancer surgery;General symptom;Hepatic function abnormal;Skin toxicity;Deep vein thrombosis;H…	TYMS	Approved
DB01033	Mercaptopurine	HPRT1;IMPDH2;IMPDH1;PPAT	Neoplasm malignant;Central nervous system leukaemia;Hodgkin's disease lymphocyte depletion type stage unspecified;Chronic myeloid leukaemia;Non-Hodgkin's lymphoma;Chronic lymphocytic leukaemia;Acute lymphocytic leukaemia;Hodgkin's disease lymphocyte predominance type stage unspecified;Acute myeloid leukaemia;Leukaemia;Acute leukaemia;Lymphoma;Neoplasm;Hodgkin's disease	Hyperparathyroidism secondary;Blood fibrinogen decreased;Alopecia;Bezoar;Febrile convulsion;Immunoglobulins decreased;Non-Hodgkin's lymphoma;Breast cancer;Rash;Platelet function test abnormal;Cardio-respiratory arrest neonatal;Breath odour;Chronic lymphocytic leukaemia recurrent;Mouth injury;Hepatic congestion;Vaginal fistula repair;Aortic arteriosclerosis;Pneumatosis intestinalis;Bacterial test …	HPRT1;IMPDH2;IMPDH1;PPAT	Approved
DB01024	Mycophenolic acid	IMPDH1;IMPDH2	Lupus nephritis;Transplant rejection;Kidney transplant rejection;Acute allograft nephropathy	Asthma;Hernial eventration;Gynaecomastia;Hypoaesthesia;Purulent discharge;Atrophy;Duodenitis;Toxicity to various agents;Enterocolitis infectious;Hyperventilation;Mediastinal shift;Autoimmune hepatitis;Panic attack;Hypercholesterolaemia;Peritoneal neoplasm;Mental disorder;Affect lability;Cytomegalovirus infection;Blister;Tonsillar haemorrhage;Arteritis;Drug ineffective for unapproved indication;An…	IMPDH1;IMPDH2	Approved
DB00428	Streptozocin	SLC2A2;OGA	Nephropathy toxic;Neoplasm;Malignant neoplasm of islets of Langerhans;Cell death;Neoplasm malignant;Metastatic neoplasm;Pancreatic carcinoma;Carcinoid tumour;Diabetes mellitus	Burning sensation;Nephropathy toxic;Protein urine present;Chronic kidney disease;Hepatotoxicity;Febrile neutropenia;Hyperthermia;Hypokalaemia;Oedema;Extravasation;Feeling abnormal;Necrosis;Road traffic accident;Glycosuria;Eosinophilia;Inflammation;Lethargy;Shock hypoglycaemic;Hypocalcaemia;Confusional state;Anuria;Aggression;Insulinoma;Body temperature increased;Ketonuria;Glucose urine;Leukopenia…	SLC2A2	Approved
DB00724	Imiquimod	TLR8;TLR7	Basal cell naevus syndrome;Neoplasm;Anorectal human papilloma virus infection;Actinic keratosis;Immunodeficiency;Carcinogenicity;Hyperkeratosis;Molluscum contagiosum;Papilloma;Xeroderma pigmentosum;Viral infection;Anogenital warts;Seborrhoeic keratosis;Basal cell carcinoma	Drug abuser;Papule;Breast inflammation;Discomfort;Vulvovaginal inflammation;Hepatic function abnormal;Pulmonary mass;Muscular weakness;Cutaneous lupus erythematosus;Tryptase increased;Dysphonia;Myalgia;Insomnia;Dry gangrene;Trichostasis spinulosa;Treatment noncompliance;Bipolar disorder;Splint application;Cytomegalovirus colitis;Cardiac failure;Increased upper airway secretion;Creatinine renal cl…	TLR7	Approved
DB01035	Procainamide	SCN5A;DNMT1;KCNH2	Blood disorder;Ventricular tachycardia;Ventricular arrhythmia;Granulocytopenia;Leukopenia;Ventricular tachyarrhythmia;Agranulocytosis;Arrhythmia	Nausea;Malaise;Hepatic failure;Hypergammaglobulinaemia;Cardiac fibrillation;Ventricular asystole;Granulocytopenia;Renal failure;Gastrointestinal pain;Arthritis;Abdominal pain;Vasculitis;Eosinophilia;Ventricular fibrillation;Discomfort;Systemic lupus erythematosus;Feeling abnormal;Hyperthermia;Urine output decreased;Supraventricular tachycardia;Atrial fibrillation;Thrombocytopenia;Electrocardiogra…	SCN5A	Approved
DB00970	Dactinomycin	TOP2A;TOP2B	Testis cancer;Rhabdomyosarcoma;Nephroblastoma;Neoplasm malignant;Gestational trophoblastic tumour;Neoplasm;Ewing's sarcoma	Metastases to bone marrow;Necrotising fasciitis fungal;Ototoxicity;Neuralgia;Bacterial infection;Epidermolysis;Tonsillitis;Radiation pneumonitis;Agranulocytosis;Post procedural complication;Pigmentation disorder;Refusal of treatment by patient;Cheilitis;Diarrhoea;Extravasation;Drug intolerance;Foetal growth restriction;Phlebitis;Pancytopenia;Leukopenia;Binocular eye movement disorder;Post procedu…	TOP2A;TOP2B	Approved
DB00908	Quinidine	KCNK6;KCNH2;SCN5A;ADRA1A;KCNK1;ADRA1D;ADRA1B	Plasmodium falciparum infection;Sinus rhythm;Cardiac flutter;Ventricular tachyarrhythmia;Ventricular arrhythmia;Atrial fibrillation;Tachyarrhythmia;Ventricular tachycardia	Myalgia;Exfoliative rash;Shock;Cerebral ischaemia;Rash;Arthralgia;Optic neuritis;Lymphadenopathy;Cinchonism;Uveitis;Visual field defect;Bronchospasm;Peripheral circulatory failure;Headache;Deafness;Pneumonitis;Dermatitis psoriasiform;Oesophagitis;Vomiting;Ataxia;Mydriasis;Electrocardiogram abnormal;Hyperthermia;Granulocytopenia;Loss of consciousness;Pain;Agranulocytosis;Nodule;Anxiety;Dermatitis;…	KCNK6;SCN5A;KCNK1	Approved
DB00973	Ezetimibe	NPC1L1;ANPEP;SOAT1	Type V hyperlipidaemia;High density lipoprotein decreased;Arteriosclerosis;Liver disorder;Hyperlipidaemia;Phytosterolaemia;Dyslipidaemia;Hypercholesterolaemia;End stage renal disease;Chronic kidney disease;Type IIa hyperlipidaemia;Low density lipoprotein increased;Hepatocellular injury;Agitation;Foetor hepaticus	Potentiating drug interaction;Hypernatraemia;Application site scab;Haematoma infection;Sinus node dysfunction;Thrombophlebitis superficial;Liver injury;Factor V inhibition;International normalised ratio decreased;Left atrial dilatation;Hypermagnesaemia;Arthritis;Serratia bacteraemia;Drug interaction;Self-injurious ideation;Psychogenic erectile dysfunction;Vomiting;Flank pain;Vasculitis;Eyelid pto…	NPC1L1;ANPEP;SOAT1	Approved
DB00903	Etacrynic acid	GSTP1;ATP1A1;SLC12A1;LEF1	Nephropathy;Ascites;Cardiac failure congestive;Heart disease congenital;Neoplasm malignant;Oedema;Nephrotic syndrome;Renal disorder;Rheumatic heart disease;Lymphoedema	Agranulocytosis;Thrombocytopenia;Deafness;Vomiting;Liver function test abnormal;Tinnitus;Hyperuricaemia;Vision blurred;Hyperglycaemia;Pain;Gout;Feeling abnormal;Asthenia;Confusional state;Pancreatitis acute;Chills;Pyrexia;Dermatitis;Hypoglycaemia;Abdominal discomfort;Haematuria;Blood uric acid increased;Decreased appetite;Jaundice;Neutropenia;Diarrhoea;Dysphagia;Discomfort;Fatigue;Vertigo;Granulo…	ATP1A1;SLC12A1	Approved
DB01204	Mitoxantrone	TOP2A	Multiple sclerosis;Lymphoma;Hormone-refractory prostate cancer;Breast cancer;Non-Hodgkin's lymphoma;Neoplasm;Blast cell crisis;Liver disorder;Hepatocellular carcinoma;Chronic myeloid leukaemia;Pain;Neoplasm malignant;Acute leukaemia;Prostate cancer;Hepatic function abnormal;Disability;Acute lymphocytic leukaemia;Foetor hepaticus;Lymphocytic leukaemia;Metastatic neoplasm;Leukaemia;Hepatic cancer;R…	Central venous catheterisation;Oral submucosal fibrosis;Monoplegia;Shock;Lymphocyte count decreased;Periodontal disease;Ataxia;Rhinorrhoea;Placental insufficiency;ECG signs of ventricular hypertrophy;Immunosuppression;Seizure;Histamine level increased;Aspartate aminotransferase increased;Depressed level of consciousness;Hepatic cirrhosis;Muscle injury;CSF neutrophil count decreased;Heart valve in…	TOP2A	Approved
DB00822	Disulfiram	ALDH2;DBH	Alcohol abuse;Lipids increased;Flushing;Palpitations;Alcoholism;Nausea;Vomiting;Headache	Speech disorder;Hyperphagia;Nightmare;Aspartate aminotransferase increased;Micturition urgency;Paraesthesia oral;Erectile dysfunction;Osteoarthritis;Hypersomnia;Epilepsy;Extrapyramidal disorder;CSF protein increased;Oropharyngeal pain;Sputum culture positive;Dysarthria;Psychotic disorder;Asthenia;Hepatocellular injury;Accidental overdose;Repetitive speech;Intervertebral disc operation;Lymphadenec…	ALDH2	Approved
DB00537	Ciprofloxacin	KCNH2;TOP2A	Gonorrhoea;Diarrhoea infectious;Acute sinusitis;Blepharitis;Renal failure;Lower respiratory tract infection;Drug interaction;Salpingo-oophoritis;Systemic infection;Body temperature increased;Pseudomonas infection;Renal impairment;Cervix inflammation;Pathogen resistance;Respiratory tract infection;Hepatic failure;Pyelonephritis;Conjunctivitis bacterial;Ulcerative keratitis;Abdominal infection;Bact…	Neonatal multi-organ failure;Gastroenteritis clostridial;Sinusitis;Rheumatic fever;Folliculitis;Febrile neutropenia;Narcolepsy;Suprapubic pain;Rash generalised;Myocardial infarction;Antidepressant drug clearance increased;Connective tissue disorder;Seroma;Urinary hesitation;Urosepsis;Migraine;Diverticular perforation;Pharyngeal inflammation;Muscle rupture;Obstructive airways disorder;Respiratory …	TOP2A	Approved
DB00631	Clofarabine	POLA1;RRM1	Acute leukaemia;Acute myeloid leukaemia;Acute lymphocytic leukaemia	Urosepsis;Immune system disorder;Abdominal tenderness;Pulmonary congestion;Stevens-Johnson syndrome;Rectal haemorrhage;Pneumonia adenoviral;Influenza;Epidermolysis;Hepatorenal syndrome;Mouth ulceration;Fungal test positive;Aspartate aminotransferase increased;Anaemia;Back pain;Dialysis;Eye infection toxoplasmal;Lethargy;Hyperuricaemia;Nephropathy toxic;Dilatation ventricular;Erythema;Pneumonia;Vi…	POLA1;RRM1	Approved
DB01120	Gliclazide	VEGFA;ABCC8	Type 2 diabetes mellitus;Diabetes mellitus;Ketosis;Platelet adhesiveness;Hyperglycaemia	Glaucoma;Gastritis;Fungal infection;Nephrolithiasis;Goitre;Musculoskeletal discomfort;Glucose urine;Asthenia;Vertigo;Hypopnoea;CSF neutrophil count increased;Gastrostomy;Discomfort;Blood chloride increased;Upper respiratory tract infection;Weight increased;Acute kidney injury;Spine malformation;Porphyrin metabolism disorder;Bone pain;Agranulocytosis;Constipation;Hyperbilirubinaemia;Neoplasm malig…	ABCC8	Approved
DB00435	Nitric Oxide	GUCY1A2;IDO1;MT1A	Hypoxia;Pulmonary hypertension;Pregnancy;Respiratory failure	Septic shock;Swelling;Arteriovenous fistula thrombosis;Streptococcal bacteraemia;Headache;Chest pain;Blood pressure diastolic decreased;Circulatory collapse;Wrong drug administered;Staphylococcal bacteraemia;Pulmonary oedema;Meningitis bacterial;Therapeutic response delayed;Right ventricular hypertrophy;Central venous pressure increased;Circumstance or information capable of leading to medication…	IDO1	Approved
DB00436	Bendroflumethiazide	SLC12A3;CA4;CA1;KCNMA1;CA2	Cardiac failure congestive;Oedema;Essential hypertension;Nephrotic syndrome	Vasculitis;Pelvic abscess;Discomfort;Blood sodium decreased;Uterine polyp;Osteoarthritis;Hypotension;Iron overload;Hemiparesis;Tetany;Gastric ulcer perforation;Ventricular asystole;Loss of consciousness;Parotitis;Inhibitory drug interaction;Epilepsy;Breast conserving surgery;Epigastric discomfort;Diabetes mellitus;Middle insomnia;Paranoia;Dermatitis exfoliative;Endocarditis staphylococcal;Jaundic…	SLC12A3	Approved
DB01324	Polythiazide	SLC12A3	Chronic kidney disease;Nephrotic syndrome;End stage renal disease;Oedema;Glomerulonephritis acute;Hepatic cirrhosis;Cardiac failure congestive;Hypertension	Constipation;Paraesthesia;Jaundice;Pancreatitis;Rash;Asthenia;Diarrhoea;Leukopenia;Hypersensitivity;Vasculitis;Glycosuria;Hyperuricaemia;Agitation;Vomiting;Aplastic anaemia;Decreased appetite;Xanthopsia;Photosensitivity reaction;Thrombocytopenia;Glucose urine present;Headache;Urticaria;Jaundice cholestatic;Muscle spasms;Glucose urine;Nausea;Epigastric discomfort;Purpura;Hyperglycaemia;Granulocyto…	SLC12A3	Approved
DB01129	Rabeprazole	ATP4A	Peptic ulcer;Gastric ulcer;Gastritis;Gastrinoma;Duodenal ulcer;Ulcer;Gastrooesophageal reflux disease;Gastroduodenal ulcer;Regurgitation;Dyspepsia	Botulism;Amyotrophy;Otitis media;Malnutrition;Bronchiectasis;Exostosis;Skin cancer;Cerebral haemorrhage;Renal arteriosclerosis;Dissociative disorder;Myelopathy;Urine output increased;Lung adenocarcinoma stage III;Tremor;Eye disorder;Gastroenteritis;Flank pain;Hyperthermia;Paraesthesia oral;Anal incontinence;Metastases to central nervous system;Dry mouth;Multiple fractures;Deafness;Nephrosclerosis…	ATP4A	Approved
DB01029	Irbesartan	AGTR1;JUN	Angina unstable;Renal disorder;Diabetes mellitus;Renal aplasia;Angina pectoris;Hyperkalaemia;Cardiac failure;Proteinuria;Renal failure;Blood magnesium decreased;Hepatocellular injury;Microalbuminuria;Renal vessel disorder;Liver disorder;Renal impairment;Hypertension;Foetor hepaticus;Type 2 diabetes mellitus;Protein urine present;Liver injury;Chronic kidney disease;Essential hypertension;End stage…	Herpes zoster;Subcutaneous abscess;Rash;Hepatic function abnormal;Choking;Blood pressure orthostatic normal;Hyperchloraemia;Toxoplasmosis;Malnutrition;Pneumonia;Vomiting;Internal injury;Myocardial ischaemia;Protein urine present;Bundle branch block right;Sinus bradycardia;Nervousness;Hypokalaemia;Localised infection;Anaemia postoperative;Dysuria;Epistaxis;Aortic valve calcification;Hernia;Hyperse…	JUN	Approved
DB01188	Ciclopirox	ATP1A1	Body tinea;Hypersensitivity;Epilepsy;Pityriasis;Herpes simplex;Fungal infection;Fungal skin infection;Seborrhoeic dermatitis;Tinea infection;Nail disorder;Diabetes mellitus;Tinea pedis;Seborrhoea;Candida infection;Onychomycosis;Diabetic neuropathy;Dandruff;Dermatophytosis of nail;Herpes zoster;Tinea cruris;Skin candida	Nausea;Rib fracture;Heart rate decreased;Mastication disorder;Allergy to animal;Impaired healing;Emphysema;Emotional distress;Vocal cord polyp;Gingivectomy;Anal fissure;Dermoid cyst;Noninfective gingivitis;Application site rash;Foot fracture;Tongue disorder;Ankyloglossia acquired;Alopecia;Ventricular tachycardia;Rhinitis allergic;Lymph gland infection;Obstructive airways disorder;Viral infection;…	ATP1A1	Approved
DB01143	Amifostine	ALPG;ENPP1	Neutropenia;Aptyalism;Hyperthermia;Nephropathy toxic;Body temperature increased;Ovarian cancer;Pyrexia;Neoplasm malignant;Dry mouth;Non-small cell lung cancer	Malnutrition;Laryngeal dyspnoea;Radiation mucositis;Thyroid cyst;Oliguria;Tinea pedis;Infusion site mobility decreased;Cheilosis;Uterine prolapse repair;Diverticulum intestinal;Hyperglycaemia;Keratitis;Tremor;Hiccups;Laboratory test interference;Oral mucosa erosion;Skin hyperpigmentation;Injection site pruritus;Mass excision;Laryngeal pain;Staphylococcal bacteraemia;Musculoskeletal stiffness;Hypo…	ALPPL2;ENPP1	Approved
DB05246	Methsuximide	CACNA1G	Seizure;Petit mal epilepsy	Gastrointestinal pain;Feeling abnormal;Nervousness;Headache;Abdominal pain;Hyperaemia;Pancytopenia;Hiccups;Hallucination, auditory;Urticaria;Suicidal behaviour;Dermatitis;Rash;Haematuria;Leukopenia;Photophobia;Stevens-Johnson syndrome;Vomiting;Proteinuria;Eosinophilia;Ataxia;Gastrointestinal disorder;Somnolence;Diarrhoea;Protein urine present;Aggression;Constipation;Psychotic disorder;Dizziness;E…	CACNA1G	Approved
DB01438	Phenazopyridine	SCN1A	Injury;Pain;Urinary tract infection	Haemorrhoids;Systemic lupus erythematosus;Tachypnoea;Atrioventricular block first degree;Sepsis;Complex regional pain syndrome;Renal failure;Palpitations;Pilonidal cyst congenital;Myocardial infarction;Foot deformity;Withdrawal syndrome;Seborrhoeic keratosis;Blood pressure inadequately controlled;Metastases to liver;Acute sinusitis;Thoracic outlet syndrome;Body temperature increased;Pancytopenia;…	SCN1A	Approved
DB08882	Linagliptin	DPP4	Renal failure;Type 1 diabetes mellitus;Diabetic ketosis;Type 2 diabetes mellitus;Renal impairment;Diabetic ketoacidosis;Pancreatitis	Pain in extremity;Blood triglycerides increased;Cough;Urinary tract infection;Skin exfoliation;Pancreatitis;Myalgia;Urticaria;Angioedema;Pancreatitis acute;Bronchial hyperreactivity;Headache;Back pain;Dermatitis;Hyperlipidaemia;Anaphylactic reaction;Hypersensitivity;Constipation;Musculoskeletal discomfort;Skin disorder;Infestation;Arthralgia;Dermatosis;Mediastinal disorder;Immune system disorder;…	DPP4	Approved
DB06772	Cabazitaxel	TUBB1;TUBA4A	Prostate cancer;Prostate cancer metastatic	Peripheral sensory neuropathy;Pelvic pain;Skin disorder;Pyrexia;Hypertension;Renal colic;Cystitis;Hot flush;Cardiac disorder;Dermatosis;Orthostatic hypotension;Asthenia;Intestinal obstruction;Cough;Neutropenic sepsis;Menopausal symptoms;Dyspnoea;Abdominal distension;Candida infection;Nervous system disorder;Cardiac failure;Musculoskeletal discomfort;Cystitis noninfective;Body temperature increase…	TUBB1;TUBA4A	Approved
DB00321	Amitriptyline	ADRB1;HRH2;KCNQ3;CHRM5;ADRB3;ADRA1D;ADRA2A;HTR2A;CHRM4;SIGMAR1;HTR1B;CHRM2;KCNA1;CHRM1;HTR1D;NTRK1;ADRA1A;OPRD1;HTR1A;HTR2C;OPRM1;NTRK2;HTR7;SLC6A4;OPRK1;KCND3;KCND2;HRH1;ADRA1B;ADRB2;HTR6;SLC6A2;HRH4;CHRM3;KCNQ2	Enuresis;Major depression;Depressive symptom	Oesophagitis;Oropharyngeal pain;Metabolic encephalopathy;Diabetic ketosis;Abdominal neoplasm;Chronic sinusitis;Atrial thrombosis;Drug prescribing error;Depressed mood;Renal disorder;Panic attack;Atrial flutter;Arrhythmia supraventricular;Vision blurred;Bone density decreased;Rhinitis allergic;Back pain;Pulseless electrical activity;Aptyalism;Breast enlargement;Dermatitis infected;Cerebral ischaem…	SIGMAR1	Approved
DB00322	Floxuridine	TYMS	Adenocarcinoma	Embolism;Lacrimation increased;Extravasation blood;Hypersensitivity;Granulocytopenia;Glossitis;Duodenitis;Pancytopenia;Rash maculo-papular;Discomfort;Abdominal pain;Fibromyalgia;Headache;Duodenal ulcer;Anaemia;Alopecia;Ischaemia;Thrombophlebitis;Epistaxis;Myofascial pain syndrome;Nausea;Hyperthermia;Dry skin;Photophobia;Angina pectoris;Rash;Erythema;Diarrhoea;Myocardial ischaemia;Leukopenia;Stoma…	TYMS	Approved
DB00482	Celecoxib	CA2;PTGS2;PDPK1;CA3	Ankylosing spondylitis;Inflammation;Spinal osteoarthritis;Rheumatoid arthritis;Ligament sprain;Intestinal polyp;Pain;Hypertension;Spondyloarthropathy;Colon adenoma;Spondylitis;Large intestine polyp;Adenomatous polyposis coli;Soft tissue injury;Injury;Osteoarthritis;Dysmenorrhoea;Arthritis;Polyp;Juvenile idiopathic arthritis	Mouth ulceration;Gingival bleeding;Plasmacytoma;Sinus antrostomy;Genital candidiasis;Drop attacks;Pharyngeal hypoaesthesia;Skin disorder;Brain stem thrombosis;Ulcer;Transurethral prostatectomy;Vertigo CNS origin;Dental operation;Leiomyosarcoma metastatic;Bundle branch block right;Urinary tract infection;Metastases to central nervous system;Suicide attempt;Urine analysis abnormal;Helicobacter infe…	PDPK1	Approved
DB08912	Dabrafenib	LIMK1;RAF1;SIK1;BRAF;NEK11	Renal failure;Acute coronary syndrome;Metastatic malignant melanoma;Malignant melanoma;Pneumonitis;Pneumonia;Interstitial lung disease;Renal impairment;Glucose-6-phosphate dehydrogenase deficiency	Muscle spasms;Prurigo;Pyrexia;Cyst;Hypophosphataemia;Renal disorder;Hypertension;Dry skin;Aptyalism;Oedema peripheral;Hypoalbuminaemia;Basal cell carcinoma;Hyperbilirubinaemia;Skin disorder;Uveitis;Keratoacanthoma;Diarrhoea;Blood creatinine increased;Actinic keratosis;Mental disorder;Rash generalised;Cerebral haemorrhage;Folliculitis;Hyponatraemia;Myalgia;Lymphoedema;Decreased appetite;Skin toxic…	SIK1;LOC102724428;NEK11	Approved
DB09026	Aliskiren	REN	Nephropathy;Renal disorder;Cardiac failure;Acute coronary syndrome;Hyperlipidaemia;Diabetes mellitus;Diabetic nephropathy;Blood pressure decreased;Hypertension;Angina pectoris;Hypotension;Myocardial infarction;Essential hypertension	Nephropathy;Benign gastric neoplasm;Toxic epidermal necrolysis;Skin plaque;Productive cough;Peptic ulcer perforation, obstructive;Hypertension;Feeling abnormal;Endocarditis;Autoimmune thyroiditis;Somatic symptom disorder;Haematocrit decreased;Heart rate increased;Oesophageal carcinoma;Acute kidney injury;Swelling face;Hepatic function abnormal;Rales;Lip discolouration;Ultrasound kidney abnormal;M…	REN	Approved
DB00839	Tolazamide	KCNJ11;ABCC8	Obesity;Diabetes mellitus;Hyperglycaemia;Type 2 diabetes mellitus;Blood glucose decreased	Fatigue;Rash;Asthenia;Nausea;Abdominal distension;Erythema;Leukopenia;Hyponatraemic syndrome;Feeling abnormal;Headache;Hyponatraemia;Ill-defined disorder;Hypoglycaemia;Pruritus;Gastrointestinal disorder;Photosensitivity reaction;Dermatitis;Discomfort;Haemolytic anaemia;Urticaria;Jaundice cholestatic;Inappropriate antidiuretic hormone secretion;Blood sodium decreased;Pancytopenia;Granulocytopenia;…	ABCC8	Approved
DB00641	Simvastatin	ITGB2;HMGCR;ITGAL	Skin ulcer;Hypertension;Type II hyperlipidaemia;Menarche;Carotid artery disease;Hypertriglyceridaemia;Obstruction;Peripheral vascular disorder;Alcohol abuse;Blood triglycerides normal;Type IV hyperlipidaemia;Coronary artery disease;Cerebrovascular accident;Remnant hyperlipidaemia;Hepatocellular injury;Alcoholism;Hyperlipidaemia;Arteriosclerosis;Diabetes mellitus;Angina pectoris;Myocardial infarct…	Peripheral vascular disorder;Pulmonary toxicity;Sinusitis;Vascular purpura;International normalised ratio increased;Left ventricular dysfunction;Animal bite;Pelvic haematoma obstetric;Oral pain;Thrombocytopenia;Cervicobrachial syndrome;Ischaemic stroke;Acute stress disorder;Myocardial ischaemia;Liver injury;Feeling drunk;Type 2 diabetes mellitus;Angioedema;Gingival bleeding;Abdominal discomfort;B…	HMGCR	Approved
DB00831	Trifluoperazine	S100A4;ADRA1A;CALY;DRD2;CALM1;TNNC1	Neurosis;Bipolar I disorder;Generalised anxiety disorder;Hallucination;Intellectual disability;Tremor;Agitated depression;Agitation;Senile psychosis;Tardive dyskinesia;Catatonia;Delusion;Electroencephalogram abnormal;Schizophrenia;Anxiety;Tension;Brain injury;Alcoholism;Psychotic disorder;Alcohol abuse;Aggression;Bipolar disorder;Mitral valve incompetence	Tearfulness;Lupus-like syndrome;Liver injury;Cardiac operation;Crying;Intentional self-injury;Drooling;Feeling abnormal;Blood disorder;Postpartum disorder;Reduced facial expression;Chest injury;Impaired self-care;Dermatitis;Gynaecomastia;Escherichia infection;Opisthotonus;Megacolon;Presbyopia;Onychomycosis;Libido decreased;Urinary tract infection;Pigmentation disorder;Diabetic retinopathy;Hepatit…	CALM1;CALM2;CALM3;TNNC1	Approved
DB01236	Sevoflurane	KCNA1;GABRP;GABRA3;GABRG1;ATP2C1;GABRA5;GABRA4;GRIA1;GABRG3;GABRD;GABRB3;GABRE;GABRQ;GABRG2;MT-ND1;GABRB1;GABRA6;GABRA1;GABRA2;ATP5F1D;GABRB2;GLRA1	Seizure	Urine analysis abnormal;Foetor hepaticus;Sputum increased;Premature recovery from anaesthesia;Pharyngeal inflammation;Post procedural complication;Acute right ventricular failure;Intensive care unit acquired weakness;Pustular psoriasis;Oedema;Confusional state;Central venous pressure increased;Dermatomyositis;Continuous haemodiafiltration;Malnutrition;Tumour lysis syndrome;Hypercapnia;Abscess dra…	ATP2C1	Approved
DB01118	Amiodarone	THRA;KCNH2;CACNA2D2;CACNA1H;THRB;ADRB1;PPARG	Wolff-Parkinson-White syndrome;Ventricular fibrillation;Sudden death;Pulmonary fibrosis;Atrial fibrillation;Wolff-Parkinson-White syndrome congenital;Respiratory failure;Ventricular arrhythmia;Ventricular tachycardia;Arrhythmia;Hyperkinesia;Psychomotor hyperactivity;Agitation;Tachyarrhythmia;Ventricular tachyarrhythmia;Sinus arrhythmia;Asthma;Drug interaction	Muscular weakness;Nikolsky's sign;Incorrect dose administered;Decreased appetite;Induration;Urticaria;Hepatitis toxic;Bundle branch block left;Morton's neuralgia;Venous thrombosis;Asthenia;Dizziness;Myocardial infarction;Photosensitivity reaction;Ovarian epithelial cancer metastatic;Pruritus;Skin discolouration;Cerebellar ataxia;Haematuria;Pyrexia;Blood creatinine increased;Eosinophilic pneumonia…	CACNA1H	Approved
DB00524	Metolazone	SLC12A3	Pregnancy;Essential hypertension;Polyuria;Fluid retention;Urine output increased;Renal disorder;Hypertension;Cardiac failure congestive;Nephropathy;Oedema;Liver injury;Hepatocellular injury;Gravitational oedema;Foetor hepaticus;Liver disorder;Nephrotic syndrome	Chronic respiratory failure;Emotional disorder of childhood;Cardiac failure chronic;Blood magnesium increased;Neutropenic sepsis;Jaw fracture;Aptyalism;Thrombocytopenia;Pleural thickening;Spondylitis;Mood swings;Gingivitis;Stent placement;Blood calcium increased;Trichoglossia;Atelectasis;Alkalosis hypochloraemic;Hip fracture;Headache;Metastatic carcinoma of the bladder;Ostectomy;Pseudomonas infec…	SLC12A3	Approved
DB01133	Tiludronic acid	PTPN1;ATP6V1A	Osteitis deformans	Back pain;Arthralgia;Headache;Abdominal pain;Pain;Vertigo;Asthenia;Bone pain;Nausea;Dizziness;Myalgia;Dyspepsia;Diarrhoea;Musculoskeletal discomfort;Influenza like illness;Foetal malformation;Rhinitis;Gastrointestinal pain;Congenital anomaly;Developmental delay	PTPN1;ATP6V1A	Approved
DB01131	Proguanil	DHFR	Drug interaction;Plasmodium falciparum infection;Renal failure;Renal impairment	Dermatosis;Gastrointestinal disorder;Cough;Dermatitis;Erythema;Pancytopenia;Mental disorder;Hepatic enzyme increased;Amylase increased;Pyrexia;Body temperature increased;Stomatitis;Vomiting;Abdominal pain;Diarrhoea;Malnutrition;Immune system disorder;Headache;Rash;Hepatobiliary disease;Hallucination;Gastrointestinal pain;Decreased appetite;Nausea;Skin disorder;Nervous system disorder;Hyperthermia…	DHFR	Approved
DB00232	Methyclothiazide	CA2;SLC12A1;CA1;CA4	End stage renal disease;Hypertension;Cardiac failure congestive;Nephrotic syndrome;Glomerulonephritis acute;Oedema;Hepatic cirrhosis;Chronic kidney disease	Dizziness;Dermatitis;Vasculitis;Vasculitis necrotising;Blood uric acid increased;Leukopenia;Agitation;Orthostatic hypotension;Decreased appetite;Pneumonia;Vascular purpura;Hyperuricaemia;Blood calcium increased;Erythema multiforme;Anaphylactic reaction;Granulocytopenia;Nausea;Constipation;Agranulocytosis;Hypersensitivity;Hyperthermia;Stevens-Johnson syndrome;Glucose urine;Pancreatitis;Malnutritio…	SLC12A1	Approved
DB01137	Levofloxacin	TOP2A	Conjunctivitis bacterial;Pneumonitis;Impetigo;Pneumonia anthrax;Seizure;Plague;Dermatitis infected;Bacteraemia;Renal impairment;Pneumonia legionella;Pyelonephritis acute;Legionella infection;Furuncle;Tendon rupture;Pathogen resistance;Urinary tract infection;Renal failure;Pyoderma;Bacterial infection;Plague sepsis;Pneumonia;Hepatic failure;Cellulitis;Bacterial prostatitis;Overgrowth bacterial;Ten…	Cholelithiasis;Arthropathy;Pharyngeal inflammation;Pulmonary oedema;Myocardial infarction;Autonomic neuropathy;Bronchitis;Connective tissue disorder;Prothrombin time prolonged;Shock;Torsade de pointes;Cerebrovascular accident;Tendon rupture;Pneumothorax;Hypersensitivity vasculitis;Dizziness;Chills;Palpitations;Vision blurred;Pruritus genital;Dermatitis bullous;Hallucination;Tooth disorder;Psychot…	TOP2A	Approved
DB00661	Verapamil	CACNA1I;KCNJ11;CACNA1A;SCN5A;ADRA1A;KCNH2;CACNB3;CACNA1S;CACNA1C;ADRA1D;CACNA1F;CACNB2;CACNA1G;ADRA1B;CACNB1;CACNA1D;SLC6A4;CACNA1B;CACNB4	Intermittent claudication;Cardiac disorder;Atrial fibrillation;Essential hypertension;Tachycardia;Coronary artery insufficiency;Palpitations;Hypertrophic cardiomyopathy;Atrial flutter;Peripheral vascular disorder;Angina unstable;Infarction;Tachyarrhythmia;Cardiomyopathy;Prinzmetal angina;Acute coronary syndrome;Acute myocardial infarction;Blood pressure decreased;Supraventricular tachycardia;Asth…	Mitral valve prolapse;Blood pressure increased;Circulatory collapse;Leukaemia;Ventricular tachyarrhythmia;Hyperprolactinaemia;Vision blurred;Alopecia;Migraine with aura;Scar;Hepatorenal failure;Bone marrow transplant;Ventricular tachycardia;Arthralgia;Oesophagitis;Atrioventricular block second degree;Hyperthermia;Bladder cyst;Hepatorenal syndrome;Sleep disorder;Sinus bradycardia;Blood beta-D-gluc…	CACNA1I;SCN5A;CACNA1G	Approved
DB01157	Trimetrexate	DHFR	Acquired immunodeficiency syndrome;Immunodeficiency;Pneumocystis jirovecii pneumonia;Autoimmune disorder	Blood creatinine increased;Pruritus;Blood bilirubin increased;Alanine aminotransferase increased;Hepatotoxicity;Feeling abnormal;Fatigue;Pyrexia;Hyponatraemia;Confusional state;Thrombocytopenia;Blood sodium decreased;Nausea;Aspartate aminotransferase increased;Rash;Vomiting;Asthenia;Hypocalcaemia;Neutropenia;Hyperthermia;Hyponatraemic syndrome;Body temperature increased;Electrolyte imbalance;Bloo…	DHFR	Approved
DB06774	Capsaicin	PHB2;TRPV1	Pain;Post herpetic neuralgia;Diabetes mellitus;Neuralgia	Application site irritation;Oedema peripheral;Cardiac disorder;Burns second degree;Application site exfoliation;Cough;Nervous system disorder;Palpitations;Erythema;Hypertension;Dizziness;Application site erythema;Application site urticaria;Dysgeusia;Pain in extremity;Eye disorder;Skin odour abnormal;Dermatosis;Application site paraesthesia;Vomiting;Application site burn;Instillation site tenderne…	PHB2;TRPV1	Approved
DB00310	Chlorthalidone	SLC12A1	Nephrotic syndrome;Pregnancy;Oedema;Cardiac failure congestive;Peripheral venous disease;Cardiac failure chronic;End stage renal disease;Gravitational oedema;Chronic kidney disease;Premenstrual syndrome;Hypertension;Fluid retention;Hypercalciuria;Pre-eclampsia;Glomerulonephritis acute;Hepatic cirrhosis;Ascites	Loss of consciousness;Chromosome analysis abnormal;Myoglobin urine present;Congenital mitral valve incompetence;Central nervous system lesion;Presbyopia;Atrioventricular block first degree;Diverticulum;Oropharyngeal pain;Hypoxic-ischaemic encephalopathy;Stillbirth;Blood pressure inadequately controlled;Mitral valve calcification;Asthenia;Gait disturbance;Brain stem infarction;Sciatica;Atrioventri…	SLC12A1	Approved
DB01394	Colchicine	TUBB1;TUBB	Gout;Diarrhoea	Incorrect dose administered;Quality of life decreased;Hyperkalaemia;Dementia;Diabetic neuropathy;Cystitis;Ear infection;Obesity;Pancreatitis acute;Myocardial ischaemia;Diarrhoea;Fluid overload;Blood pressure fluctuation;Cardiac failure;Gastrointestinal haemorrhage;Emotional distress;Serositis;Circulatory collapse;Hypomagnesaemia;Impulse-control disorder;Diabetes mellitus;Hyperuricaemia;Skin lesio…	TUBB1;TUBB	Approved
DB01656	Roflumilast	PDE4C;PDE4B;PDE4A;PDE4D	Bronchial hyperreactivity;Bronchospasm;Bronchitis chronic;Chronic obstructive pulmonary disease	Asthenia;Sinusitis;Endocrine disorder;Gastrointestinal pain;Hypersensitivity;Dermatosis;Gastrointestinal disorder;Anxiety;Prostate cancer;Angioedema;Cardiac disorder;Vomiting;Dermatitis;Acute kidney injury;Ill-defined disorder;Discomfort;Respiratory tract infection;Nervousness;Insomnia;Tension;Mental disorder;Myalgia;Connective tissue disorder;Malaise;Dyspepsia;Pneumonitis;Constipation;Gamma-glut…	PDE4C;PDE4B;PDE4A;PDE4D	Approved
DB00390	Digoxin	ATP1A1	Cardiac failure;Cardiac failure congestive;Tachyarrhythmia;Atrial fibrillation	Prothrombin time prolonged;Rib fracture;Pharyngeal hypoaesthesia;Deafness neurosensory;Heart sounds abnormal;Intentional self-injury;Electrocardiogram ST segment depression;Oedema;Hyponatraemia;Laryngitis;Pneumonia;Prothrombin level decreased;Necrosis;Electrolyte imbalance;Brain natriuretic peptide increased;Circulatory collapse;Hepatic atrophy;Arthralgia;Angina pectoris;Fusobacterium infection;I…	ATP1A1	Approved
DB01373	Calcium	BMP4;S100A9;TNNC2;CAST;CALM1;MGP;S100A2;S100A13;ATP2C1;COMP;PCDH19;AOC1;CP;SPTBN1;S100B;S100A8;CACNA1C;ALPP;TNNC1;PDCD6	Dermatosis;Poisoning;Tetany;Alkalosis;Hyperphosphataemia;Cardiotoxicity;Pruritus;Calcium deficiency;Dermatitis;Neonatal tetany;End stage renal disease;Hyperkalaemia;Purpura non-thrombocytopenic;Muscle spasms;Dermatitis herpetiformis;Osteomalacia;Chronic kidney disease;Rickets;Skin disorder;Hypocalcaemia;Hypoparathyroidism;Vitamin D deficiency;Rash;Gastrointestinal pain;Abdominal pain;Capillary pe…	Gastrointestinal oedema;Large intestinal polypectomy;Body temperature increased;Normochromic normocytic anaemia;Arteriovenous graft site infection;Sneezing;Ear pain;Injection site infection;Otitis media;Drug dose omission;Incorrect dosage administered;Dental alveolar anomaly;Muscle strain;Smear cervix abnormal;Toxic encephalopathy;Refusal of treatment by relative;Colitis ischaemic;Pollakiuria;Rad…	TNNC2;CALM1;CALM2;CALM3;ATP2C1;ALPP;TNNC1;PDCD6	Approved
DB00399	Zoledronic acid	FDPS;GGPS1	Neoplasm malignant;Multiple fractures;Blood creatinine increased;Bone cancer metastatic;Plasma cell myeloma;Hip fracture;Spinal cord compression;Anaemia;Neoplasm;Urine output;Hypovolaemia;Hyperparathyroidism;Hypercalcaemia;Metastases to bone;Renal impairment;Plasmacytoma;Osteoporosis;Menopause;Hypercalcaemia of malignancy;Osteoporosis postmenopausal;Spinal fracture;Injury;Atrial fibrillation;Rena…	Angioedema;Abdominal sepsis;Dental discomfort;Thrombocytosis;Olfactory nerve disorder;Periostitis hypertrophic;Oesophagogastroduodenoscopy;Dialysis;Bone cancer metastatic;Skin disorder;Thyroid neoplasm;Aspiration joint abnormal;Non-small cell lung cancer;Infected dermal cyst;Haemorrhoids;Bacterial disease carrier;Prostatic specific antigen increased;Oral dysaesthesia;Functional gastrointestinal d…	GGPS1	Approved
DB01229	Paclitaxel	TUBB1;BCL2;MAP4;MAP2;MAPT;NR1I2	Acquired immunodeficiency syndrome;Hepatocellular injury;Lung neoplasm malignant;Breast cancer;Non-small cell lung cancer;Hypersensitivity;Burkitt's leukaemia;Nephropathy;Disease progression;Metastatic neoplasm;Ovarian epithelial cancer metastatic;Ovarian epithelial cancer;Dyspnoea;Shock;Acute leukaemia;Peripheral circulatory failure;Urticaria;Hepatic function abnormal;Kaposi's sarcoma;B-cell typ…	Oral discharge;Lymphocyte percentage increased;Bradycardia;Thrombosis;Skin malformation;Cell marker increased;Hypokalaemic syndrome;Scleroderma;Hepatic encephalopathy;Metastases to central nervous system;Cystitis noninfective;Osteoarthritis;Traumatic haematoma;Abscess;Hepatic steatosis;Glossodynia;Tremor;Vocal cord paresis;Diarrhoea;Foot operation;Respiratory failure;Adnexa uteri mass;Deafness;Al…	TUBB1	Approved
DB00798	Gentamicin	LRP2;DHFR	Wound;Systemic infection;Renal failure;Paronychia;Ecthyma;Respiratory tract infection;Arthropod sting;Blepharitis;Pyoderma gangrenosum;Dacryocystitis;Soft tissue infection;Keratitis;Meningitis;Urinary tract infection;Eczema;Staphylococcal infection;Nail bed inflammation;Dermatosis;Viral infection;Bacterial sepsis;Skin abrasion;Acne pustular;Dermal cyst;Ulcerative keratitis;Bacterial infection of …	Pleuritic pain;Splenomegaly;Post viral fatigue syndrome;Pseudomonal bacteraemia;Red blood cell schistocytes present;C-reactive protein increased;Factor VIII inhibition;Renal tubular necrosis;Staphylococcal bacteraemia;Tachycardia;Abdominal tenderness;Purulence;Bacteraemia;Encephalitis;Blood albumin decreased;Skin exfoliation;Cerebral atrophy;Neonatal multi-organ failure;Sepsis;Anaphylactic reacti…	DHFR	Approved
DB04951	Pirfenidone	FURIN	Idiopathic pulmonary fibrosis	Constipation;Asthenia;Rash pruritic;Dermatosis;Somnolence;Flatulence;Photosensitivity reaction;Mediastinal disorder;Sunburn;Dermatitis;Dizziness;Non-cardiac chest pain;Pruritus;Cough;Headache;Infestation;Dry skin;Rash;Mental disorder;Myalgia;Vomiting;Dyspepsia;Connective tissue disorder;Malnutrition;Rash macular;Fatigue;Gastrointestinal pain;Abdominal pain;Diarrhoea;Abdominal distension;Abdominal…	FURIN	Approved
DB00795	Sulfasalazine	PLA2G1B;PPARG;ACAT1;PTGS2;IKBKB;TBXAS1;CHUK;SLC7A11;ALOX5;PTGS1	Vomiting;Haemoglobin;Rheumatic disorder;Colitis;Juvenile idiopathic arthritis;Arthritis;Colitis ulcerative;Extravasation blood;Nausea;Oedema mucosal;Inflammatory bowel disease;Diarrhoea;Crohn's disease;Rheumatoid arthritis;Inflammation;Haemorrhage	Nephrotic syndrome;Mediastinal disorder;Burns second degree;Enterocolitis infectious;Septicaemia streptococcal;Large intestinal obstruction;Nausea;Genital ulceration;Hepatitis cholestatic;Streptococcal bacteraemia;Knee operation;Lymphocyte count decreased;Neutropenic colitis;Gamma-glutamyltransferase increased;Blood lactate dehydrogenase decreased;Burns third degree;Malabsorption;Tinnitus;Dizzine…	ACAT1;IKBKB;CHUK;SLC7A11	Approved
DB00243	Ranolazine	SCN9A;SCN5A	Angina pectoris;Acute coronary syndrome;Chronic obstructive pulmonary disease;Cardiac failure;Renal failure;Renal impairment;Diabetes mellitus;Obstructive airways disorder;Bronchial hyperreactivity	Syncope;Dehydration;Labyrinthitis;Biopsy breast;Pancreatitis;Vertigo;Blood creatine increased;Hepatic encephalopathy;Aptyalism;Abdominoplasty;Musculoskeletal discomfort;Electrocardiogram QT prolonged;Wrong technique in product usage process;Confusional state;Hypoacusis;Hypersensitivity;Renal haematoma;Renal pain;Flat affect;Tongue amyloidosis;Abdominal pain;Anxiety;Nausea;Vitreous disorder;Arrhyt…	SCN9A;SCN5A	Approved
DB00555	Lamotrigine	SCN2A	Parkinsonism;Hepatic function abnormal;Seizure;Epilepsy;Renal impairment;Hypomania;Mania;Parkinson's disease;Convulsions local;Lennox-Gastaut syndrome;Renal failure;Generalised tonic-clonic seizure;Bipolar I disorder;Partial seizures;Dysmenorrhoea;Affective disorder;Bipolar disorder	Reaction to azo-dyes;Diabetes with hyperosmolarity;Eye infection staphylococcal;Hypotelorism of orbit;Nikolsky's sign;Thirst decreased;Type II hypersensitivity;Congenital torticollis;Hypochromasia;Tendinous contracture;Skin ulcer;Therapeutic response unexpected;Cushing's syndrome;Poverty of speech;Skin fissures;Anticonvulsant drug level above therapeutic;Bronchitis;Genital disorder female;Menstru…	SCN2A	Approved
DB08820	Ivacaftor	CFTR	Cystic fibrosis	Upper respiratory tract infection;Musculoskeletal discomfort;Abdominal pain;Sinus congestion;Skin disorder;Aspartate aminotransferase increased;Pharyngeal erythema;Gynaecomastia;Sinus headache;Tinnitus;Dermatitis;Blood bilirubin increased;Hyperaesthesia;Blood glucose increased;Hepatic enzyme increased;Nausea;Gastrointestinal pain;Ear discomfort;Wheezing;Breast mass;Ear congestion;Nasopharyngitis;…	CFTR	Approved
DB01167	Itraconazole	CYP51A1	Dermatophytosis of nail;Renal impairment;Oesophageal candidiasis;Body temperature increased;Septic arthritis streptobacillus;Chromoblastomycosis;Oropharyngeal candidiasis;Renal failure;Tinea versicolour;Drug intolerance;Sporotrichosis;Immunodeficiency;Tinea infection;Acquired immunodeficiency syndrome;Lung disorder;Onychomycosis;Liver injury;Tinea cruris;Bronchopulmonary aspergillosis;Cystic fibr…	Supraventricular tachycardia;Gastric infection;Liddle's syndrome;Myofascial pain syndrome;Hypocalcaemia;Loss of consciousness;Renal arteriosclerosis;Antithrombin III decreased;BK virus infection;Abdominal pain upper;Anorectal cellulitis;Device related infection;Pneumonia respiratory syncytial viral;Tinnitus;Orthostatic hypotension;Gastrointestinal haemorrhage;Peripheral T-cell lymphoma unspecifie…	CYP51A1	Approved
DB01166	Cilostazol	PDE3A	Neuropathic arthropathy;Intermittent claudication	Haemostasis;Muscle disorder;Protein total decreased;Shock;Blindness;Pneumatosis intestinalis;Colour blindness acquired;Pneumonia;Erythema multiforme;Generalised oedema;Cystitis;Nephropathy;Haemoglobin;Hyperlipidaemia;Peripheral arterial occlusive disease;Granulocytopenia;Bladder outlet obstruction;Nuclear magnetic resonance imaging brain abnormal;Muscle spasms;Aortic valve stenosis;Gastrointestin…	PDE3A	Approved
DB00222	Glimepiride	KCNJ11;KCNJ1;ABCC8	Neuropathy peripheral;Blood glucose decreased;Diabetic ketosis;Diabetes mellitus;Type 2 diabetes mellitus;Coma;Type 1 diabetes mellitus;Obesity;Hyperglycaemia;Nephropathy;Retinopathy;Retinal disorder;Renal disorder;Hypoglycaemia;Diabetic ketoacidosis	Pleurisy;Bone pain;Chest pain;Anxiety;Herpes simplex;Seborrhoeic keratosis;Coronary artery stenosis;Shock;Arteriosclerosis coronary artery;Dizziness;Nocturia;Carotid artery occlusion;Blood lactate dehydrogenase increased;Blood zinc abnormal;Pharyngeal hypoaesthesia;Acute kidney injury;Mental impairment;Facial paralysis;Hypersensitivity vasculitis;Pneumonitis;Dilatation atrial;Unresponsive to stim…	ABCC8	Approved
DB00672	Chlorpropamide	ABCC8	Type 2 diabetes mellitus	Muscle disorder;Breast inflammation;Cellulitis;Jaundice cholestatic;Catheterisation cardiac abnormal;Urosepsis;Renal arteriosclerosis;Eye swelling;Hyperglycaemia;Spondyloarthropathy;Parkinsonism;Gastric ulcer haemorrhage;Thrombocytopenia;Diarrhoea;Hypertension;Upper limb fracture;Alcohol intolerance;Myocardial infarction;Granulocytopenia;Foot fracture;Coma;Muscle spasms;Neutrophil count increased…	ABCC8	Approved
DB01595	Nitrazepam	GABRA4;GABRA6;SCN1A;GABRB2;GABRE;GABRR2;GABRQ;GABRR3;GABRA5;GABRP;GABRA3;GABRG3;GABRR1;GABRB3;GABRB1;GABRG2;GABRG1;GABRA1;GABRA2;GABRD	Anxiety;Overwork;Insomnia;Sleep disorder;Tension;Infantile spasms;Epilepsy;Bedridden;Irritability;Myoclonic epilepsy;Mental disorder	Nail disorder;Decubitus ulcer;Gastric varices haemorrhage;Blister;Dysarthria;Stridor;Mouth haemorrhage;Microcephaly;Tension;Aortic dissection rupture;Diarrhoea;Anal incontinence;Rectal haemorrhage;Hyperuricaemia;Salivary hypersecretion;Mental impairment;Specific gravity urine increased;Pseudotruncus arteriosus;Back pain;Glossitis;Pancreatic carcinoma;Multiple fractures;Acute left ventricular fail…	SCN1A	Approved
DB00328	Indomethacin	PTGDR2;PTGS1;AKR1C3;PTGS2;PLA2G2A;PTGR2;PPARG;GLO1;PPARA	Drug interaction;Inflammation;Back pain;Joint dislocation;Ankylosing spondylitis;Gouty arthritis;Musculoskeletal disorder;Tendonitis;Oedema;Synovitis;Colitis;Tenosynovitis;Osteoarthritis;Fracture;Rheumatoid arthritis;Pain;Ligament sprain;Bursitis;Colitis ulcerative;Dysmenorrhoea;Arthritis;Periarthritis;Gout;Multiple fractures	Eye pain;Continuous haemodiafiltration;Abdominal pain upper;Blood pressure systolic decreased;Cardiac disorder;Septic shock;Group B streptococcus neonatal sepsis;Syncope;Dysarthria;Systemic infection;Gastrointestinal haemorrhage;Cervicobrachial syndrome;Foetor hepaticus;Indifference;Glossitis;Fibromyalgia;Weight increased;Varicose vein operation;Pneumonia;Substance use;Cauda equina syndrome;Barre…	AKR1C3;PTGR2;GLO1	Approved
DB00819	Acetazolamide	CA12;CA7;AQP1;CA3;CA14;CA4;CA2;CA1	Cardiac failure congestive;Seizure;Angle closure glaucoma;Epilepsy;Glaucoma;Oedema;Hypobarism;Petit mal epilepsy	Iritis;Haemoglobin;Metabolic encephalopathy;Defaecation urgency;Wernicke's encephalopathy;Foetal disorder;Apallic syndrome;Endotracheal intubation;Aortic stenosis;Tracheobronchitis;Miosis;Urinary hesitation;Altered state of consciousness;Shunt malfunction;Death neonatal;Cough;Metrorrhagia;Malignant neoplasm progression;Ill-defined disorder;Hypokalaemic syndrome;VIth nerve disorder;Accidental deat…	AQP1	Approved
DB04272	Citric Acid	MIF;CPB1;CS;RNASE3;CTDSP1;C8G;HGS;AKR1B1;PLEKHA1;ANG;RNASE1;SRC;BHMT;UCK2;HS3ST3A1;TNFSF13B;PDE5A;APRT;GNMT;MDH2;ITPA;IL4I1;LSM6	pH urine decreased;Road traffic accident;Chronic kidney disease;Renal impairment;Gout;Agitation;Renal failure;Metabolic acidosis;Renal disorder;Nephrolithiasis;Nephropathy;Alkalosis;Acidosis;End stage renal disease;Renal tubular acidosis	Flat affect;Nausea;Listless;Indifference;Feeling abnormal;Abdominal pain upper;Vomiting;Liver disorder;Blood pressure decreased;Electrocardiogram abnormal;Electrocardiogram ST segment;Citrate toxicity;Asthenia;Chills;Hyperkalaemia;Hypotension;Hypocalcaemia;Dysarthria;Gastrointestinal tract irritation;Apathy;Electrocardiogram QRS complex;Foetor hepaticus;Paraesthesia;Confusional state;Blood calciu…	CPB1;CS;CTDSP1;HGS;AKR1B1;UCK2;APRT;MDH2;ITPA;IL4I1;LSM6	Approved
DB00381	Amlodipine	CACNA1S;SMPD1;CACNA2D1;CA1;CACNB2;CACNA1D;CACNA1B;CACNA2D3;CACNA1C	Chronic obstructive pulmonary disease;Electrocardiogram ST segment depression;Vascular resistance systemic;Acute coronary syndrome;Angina pectoris;Prinzmetal angina;Hypotension;Peripheral vascular disorder;Coronary artery disease;Bronchial hyperreactivity;Blood pressure decreased;Hyperlipidaemia;Vasospasm;Pulmonary oedema;Cardiac failure congestive;Diabetic nephropathy;Myocardial ischaemia;Arteri…	Thirst;Keloid scar;Skin induration;Catheterisation cardiac abnormal;Coronary artery disease;Alanine aminotransferase increased;Oral pain;Cardiac valve disease;Hypertension;Arteriospasm coronary;Hyponatraemia;Lung transplant rejection;Plasmacytoma;Chest pain;Delirium;Ascites;Circumstance or information capable of leading to medication error;Connective tissue disorder;Enterococcal bacteraemia;Skin …	SMPD1	Approved
DB01212	Ceftriaxone	SLC22A11;SLC22A6;SLC22A8;SLC15A1	Pneumonia;Pneumonia streptococcal;Gonorrhoea;Bacterial sepsis;Peritonitis;Pneumonia pneumococcal;Sepsis;Abdominal infection;Lower respiratory tract infection;Cholecystitis acute;Jaundice cholestatic;Systemic infection;Renal failure;Urinary tract infection;Respiratory tract infection;Genital infection;Renal impairment;Wound;Meningitis;Pneumonitis;Shunt infection;Otitis media bacterial;Cholecystiti…	Bladder pain;Diabetes mellitus;Lung hyperinflation;Decreased interest;Oral pruritus;Nephrotic syndrome;Unresponsive to stimuli;Genital erosion;Oral disorder;Stomatitis;Meningitis;Hyperkinesia;Productive cough;Anaphylactoid reaction;Thrombosis in device;Gastric bypass;Deep vein thrombosis;End stage renal disease;Tooth development disorder;Granuloma;Ear canal erythema;Nephropathy toxic;Alanine amin…	SLC15A1	Approved
DB01098	Rosuvastatin	HMGCR	Cerebrovascular accident;Alcoholism;Cardiovascular disorder;Dyslipidaemia;Liver injury;Hyperlipidaemia;Foetor hepaticus;Blood triglycerides increased;Acute coronary syndrome;Arteriosclerosis;Diabetes mellitus;Alcohol abuse;Type II hyperlipidaemia;Nephrotic syndrome;Coronary artery disease;Hypercholesterolaemia;Hypertriglyceridaemia;Hepatocellular injury;Remnant hyperlipidaemia;Myocardial infarcti…	Sleep disorder;Hemiparesis;Oedema mouth;Bone operation;Blepharospasm;Oropharyngeal blistering;Somnolence;Postoperative wound infection;Skin hypopigmentation;Incisional drainage;Hypercalcaemia;Gingivitis;Inappropriate antidiuretic hormone secretion;Cellulitis;Rhabdomyolysis;Bladder prolapse;Deep vein thrombosis;Myalgia;Vulvovaginal candidiasis;Peripheral artery angioplasty;Dental care;Alanine amin…	HMGCR	Approved
DB01095	Fluvastatin	HMGCR	Cardiac disorder;Coronary artery disease;Liver disorder;Acute coronary syndrome;Myocardial infarction;Hypercholesterolaemia;Hyperlipidaemia;Alcohol abuse;Peripheral vascular disorder;Hypothyroidism;Hepatocellular injury;Type IIa hyperlipidaemia;Liver injury;Arteriosclerosis;Arteriosclerosis coronary artery;Carotid artery disease;Cardiac death;Nephrotic syndrome;Alcoholism;Menarche;Dyslipidaemia;P…	Paraesthesia;Erythema;Anaemia;Pain in extremity;Radical prostatectomy;Optic neuritis;Bipolar disorder;Anhedonia;Infected skin ulcer;Burning sensation;Jaw fracture;Subclavian steal syndrome;Deep vein thrombosis;Erythema multiforme;Septic shock;Syncope;Spinal cord oedema;Encephalomalacia;Polymyalgia rheumatica;Hepatotoxicity;Pulpitis dental;Hypervolaemia;Hot flush;Face injury;Blood pressure systoli…	HMGCR	Approved
DB01356	Lithium	GRIA3;IMPA2;GSK3B;IMPA1	Bipolar disorder;Agitation;Aggression;Hyperkinesia;Psychomotor hyperactivity;Flight of ideas;Pressure of speech;Bipolar I disorder;Grandiosity;Hostility;Delusion of grandeur;Mania	Insomnia;Abdominal pain;Narcolepsy;Rash;Sleep apnoea syndrome;Chest discomfort;Carcinoid syndrome;Tooth loss;Dyskinesia;Walking disability;Diabetic ketosis;Gastrointestinal pain;Anaemia;Neurodermatitis;Pickwickian syndrome;Hypertonia;Syncope;Drug hypersensitivity;Dysphagia;Urine output increased;Headache;Blood pressure decreased;Hernia;Treatment noncompliance;Dehydration;Ultrasound breast abnorma…	IMPA2;GSK3B;IMPA1	Approved
DB00999	Hydrochlorothiazide	CA2;KCNMA1;CA4;SLC12A3;CA1;CA9;CA12	Fluid overload;Hypertension;Obesity;Pregnancy;Fluid retention;Chronic kidney disease;Premenstrual syndrome;Oedema;Eclampsia;Cerebrovascular accident;Essential hypertension;Dehydration;Cardiac failure congestive;Nephrotic syndrome;Hepatic cirrhosis;Gravitational oedema;Glomerulonephritis acute;End stage renal disease;Pre-eclampsia;Hyperkalaemia;Hypervolaemia;Cardiovascular disorder	Polyp;Intervertebral disc degeneration;Milia;Device leakage;Aspiration pleural cavity normal;Cardiomegaly;Dermatitis exfoliative generalised;Haemoptysis;Breast cancer recurrent;Anaphylactic reaction;Dural arteriovenous fistula;Vomiting;Anger;Dilatation atrial;Diverticulum oesophageal;Linear IgA disease;Agranulocytosis;Bursitis;Eating disorder;Cerebellar infarction;Epigastric discomfort;Hyperlipid…	SLC12A3	Approved
DB00851	Dacarbazine	PGD;POLA2	Malignant neoplasm of islets of Langerhans;Medullary thyroid cancer;Neuroblastoma;Soft tissue sarcoma;Hodgkin's disease;Non-Hodgkin's lymphoma;Lymphoma;Hodgkin's disease lymphocyte predominance type stage unspecified;Sarcoma;Malignant melanoma;Metastatic malignant melanoma;Neoplasm malignant;Hodgkin's disease lymphocyte depletion type stage unspecified	Electrocardiogram QT prolonged;Paraesthesia oral;Umbilical cord abnormality;Local reaction;Synovial cyst;Musculoskeletal discomfort;Bacterial test positive;Peripheral ischaemia;Pancreatic haemorrhage;Intervertebral disc protrusion;Hypotension;Acute myocardial infarction;Dry eye;Oral disorder;Lymphoproliferative disorder in remission;Haemorrhagic disorder;Oliguria;Skin hyperpigmentation;Drug effec…	PGD;POLA2	Approved
DB00593	Ethosuximide	CACNA1G	Epilepsy;Petit mal epilepsy	Myoglobinuria;Swollen tongue;Complex regional pain syndrome;Pseudolymphoma;Product quality issue;Paraesthesia;Priapism;Euphoric mood;Myoglobin urine present;Complicated fracture;Hand fracture;Lower respiratory tract infection;Decreased appetite;Immune system disorder;Blister;Abdominal wall cyst;Aplastic anaemia;Hypoxia;Nausea;Haemangioma;Inguinal hernia;Drug eruption;Intestinal malrotation;Multip…	CACNA1G	Approved
DB00627	Niacin	HCAR3;QPRT;HCAR2;NNMT	High density lipoprotein increased;Gout;Diabetes mellitus;Gastroduodenal ulcer;Hypertriglyceridaemia;Acute coronary syndrome;Type V hyperlipidaemia;Type 2 diabetes mellitus;Pancreatitis;Cardiovascular disorder;Blood triglycerides increased;Gastrointestinal pain;Vasodilation procedure;Nicotinic acid deficiency;Hyperlipidaemia;Coronary artery disease;Abdominal pain;Peptic ulcer;Hypercholesterolaemi…	High density lipoprotein increased;Medication residue present;Rash pustular;Atrial fibrillation;Nasal cyst removal;Congenital tricuspid valve incompetence;Metabolic syndrome;Myopathy;Developmental delay;Cerebellar artery occlusion;Nerve root compression;Trigeminal neuralgia;Stomatitis;Blood glucose abnormal;Eczema;Arthropod scratch;Noninfective gingivitis;Pathological fracture;Hyperinsulinaemia;O…	QPRT	Approved
DB00235	Milrinone	PDE3A	Ventricular arrhythmia;Cardiac failure acute;Cardiac failure congestive	Heart transplant rejection;Renal cancer;Pneumonia;Tendon rupture;Insomnia;Ventricular tachycardia;Hyperthermia;Oropharyngeal pain;Cardiac output decreased;Gamma-glutamyltransferase increased;Cardiomegaly;Traumatic anuria;Device malfunction;Hypertrophic cardiomyopathy;Pulmonary oedema;Hyponatraemia;Shock haemorrhagic;PO2 increased;Oropharyngeal discomfort;Normochromic normocytic anaemia;Electrocar…	PDE3A	Approved
DB00188	Bortezomib	PSMB5;PSMB1	Disease progression;Sepsis;Cerebrovascular accident;Neuropathy peripheral;Mantle cell lymphoma;Plasmacytoma;Systemic infection;Haematological malignancy;Diarrhoea;Plasma cell myeloma	PO2 increased;Crepitations;Hair disorder;Blood phosphorus increased;PCO2 increased;Alcohol poisoning;Hypoxia;Respiratory tract infection fungal;Cardiomyopathy;Scrotal ulcer;Pyrexia;Hepatitis;Spinal corpectomy;Hypoacusis;Bronchospasm;Candida infection;Muscular weakness;Splenomegaly;Device capturing issue;Hyporeflexia;Somnolence;Mediastinal lymphadenopathy;Rectal polyp;Blood uric acid increased;Sho…	PSMB5;PSMB1	Approved
DB00622	Nicardipine	PDE1B;CHRM2;ADRA1D;CHRM1;ADRA1A;CHRM3;CALM1;PDE1A;CACNA1C;CACNA2D1;CACNA1D;CHRM4;CHRM5;CACNB2;ADRA1B	Hypertension;Arteriosclerosis;Angina pectoris	Musculoskeletal discomfort;Skin haemorrhage;Intracranial haematoma;Body height below normal;Syncope;Osteoarthritis;Miosis;Facial paralysis;Dental fistula;Hepatic congestion;Spleen congestion;Ocular hypertension;Asthenia;Gastrointestinal pain;Neuroendocrine carcinoma of the skin;Tremor;Renal tubular dysfunction;HELLP syndrome;Haemorrhagic transformation stroke;Cataract operation;Dermatitis bullous…	PDE1B;CALM1;CALM2;CALM3;PDE1A	Approved
DB00421	Spironolactone	SRD5A1;CACNA1G;NR3C1;CACNA1F;CACNA1I;CACNA2D2;SRD5A2;NR3C2;AR;CACNA1H;CACNB3;CACNA1S;CACNB1;PGR;SRD5A3;CACNA1A;CACNB4;CACNB2;SHBG;CACNA1B;CACNA2D1;CYP11B2;CACNA1D;CACNG1;NR1I2;CACNA1C;CACNA2D3	Alkalosis hypokalaemic;Adenoma benign;Secondary aldosteronism;Hyperlipidaemia;Gravitational oedema;Hyperadrenocorticism;Pre-eclampsia;Hypotension;Hyperaldosteronism;Coma hepatic;Toxicity to various agents;Hyperadrenalism;Hypertrichosis;Diabetic nephropathy;Nephrotic syndrome;Ascites;Cardiac failure;Sodium retention;Blood pressure decreased;Essential hypertension;Polyuria;Hypokalaemia;Hypovolaemia…	Cyst;Cellulitis;Confusional state;International normalised ratio increased;Skin ulcer;Abscess limb;Transfusion reaction;Pleuritic pain;Mental status changes;Blood bicarbonate abnormal;Ataxia;Intestinal mass;Neoplasm;Cardio-respiratory arrest neonatal;Prothrombin time prolonged;Skin mass;Gastrointestinal disorder;Pulmonary congestion;Subileus;Gallbladder disorder;Paronychia;Atrial fibrillation;Uri…	CACNA1G;CACNA1I;CACNA1H;SRD5A3	Approved
DB01076	Atorvastatin	HMGCR;DPP4;AHR	Peripheral vascular disorder;Hypertension;Lipids abnormal;Foetor hepaticus;Metabolic syndrome;Hepatocellular injury;Blood pressure increased;Insulin resistance;Cerebrovascular accident;Liver disorder;Cardiovascular disorder;Type II hyperlipidaemia;Hyperlipidaemia;Type III hyperlipidaemia;Type IIb hyperlipidaemia;High density lipoprotein increased;Acute coronary syndrome;Diabetes mellitus;High den…	Muscle swelling;Post procedural haematoma;Plasmacytosis;Toxic epidermal necrolysis;Breast pain;Night sweats;Gingival pain;Fluid retention;Nephrocalcinosis;Enteritis;Condition aggravated;Back injury;Chronic allograft nephropathy;Arteriosclerosis;Congenital spondylolisthesis;Blood sodium decreased;Proctalgia;Breath sounds abnormal;Haemorrhoidal haemorrhage;Neck injury;Bone erosion;Plasmacytoma;Vita…	HMGCR;DPP4	Approved
DB00643	Mebendazole	TUBB4B;TUBA1A	Diarrhoea;Hookworm infection;Enterobiasis;Ascariasis;Trichuriasis	Osteoarthritis;Abdominal tenderness;Pulmonary valve stenosis congenital;Stress urinary incontinence;Gastrointestinal inflammation;Stillbirth;Anhedonia;Depression suicidal;Multiple congenital abnormalities;Alopecia totalis;Dermatitis bullous;Prolonged pregnancy;Urticaria;Drug dependence;Palpitations;Blindness cortical;Trisomy 21;Thinking abnormal;Alopecia;Cyanosis central;Joint effusion;Loss of pe…	TUBB4B;TUBA1A	Approved
DB00762	Irinotecan	TOP1;TOP1MT	Dyspnoea;Cervix carcinoma;Neutropenia;Metastases to liver;Glioma;Pancreatic carcinoma;Lung neoplasm malignant;Diarrhoea;Non-Hodgkin's lymphoma;Colorectal cancer metastatic;Mesothelioma;Ascites;Neoplasm;Metastatic neoplasm;Dehydration;Cardiac disorder;Neoplasm malignant;Pleural effusion;Hepatic cancer metastatic;Colorectal cancer;Oesophageal carcinoma;Lymphoma	Ileus;Neutropenic infection;Gait disturbance;Chronic kidney disease;Carotid aneurysm rupture;Frequent bowel movements;Miosis;Vasodilation procedure;Acute leukaemia;Neoplasm malignant;Haemoglobin;Eye pruritus;Hyponatraemic syndrome;Dermatitis;Paraparesis;Cerebellar syndrome;Hepatitis fulminant;Megacolon;Differential white blood cell count abnormal;Prothrombin time prolonged;Intestinal obstruction;…	TOP1;TOP1MT	Approved
DB00338	Omeprazole	AHR;ATP4A	Abdominal distension;Flatulence;Gastrooesophageal reflux disease;Regurgitation;Systemic mastocytosis;Gastroduodenal ulcer;Abdominal pain upper;Peptic ulcer;Helicobacter infection;Gastritis;Duodenal ulcer;Gastrinoma;Adenoma benign;Early satiety;Dyspepsia;Gastric ulcer;Nausea;Liver injury;Liver disorder;Vomiting;Erosive oesophagitis;Ulcer;Foetor hepaticus;Eructation;Hepatocellular injury	Ovarian cyst;Aspartate aminotransferase increased;Gastric ulcer;Pyrexia;Flatulence;Bursitis;Gastric polyps;Subdural haematoma;Pneumonia;Tooth abscess;Bronchospasm;Diabetic neuropathy;Pancytopenia;Labelled drug-food interaction medication error;Muscle spasms;Carotid bruit;Hepatic encephalopathy;Hyperbilirubinaemia;Influenza;Haematoma;Acute coronary syndrome;Hypokalaemia;Obesity;Dry eye;Rhinitis al…	ATP4A	Approved
DB00720	Clodronic Acid	SLC25A6;SLC25A5;SLC25A4	Asthma;Plasmacytoma;Metastases to bone;Plasma cell myeloma;Hypersensitivity;Urine output;Crohn's disease;Renal failure;Osteolysis;Bone cancer metastatic;Renal impairment;Aspirin-exacerbated respiratory disease;Resorption bone increased;Neoplasm malignant;Hypercalcaemia;Hypercalcaemia of malignancy;Blood calcium increased	Rash;Coronary artery bypass;Colitis ischaemic;Psychomotor retardation;Protein urine present;Ventricular hypokinesia;Hepatic cancer metastatic;Electrocardiogram ST segment depression;Wheezing;Diarrhoea;Local reaction;Abscess rupture;Abdominal pain upper;Neoplasm malignant;Cystitis noninfective;Dehydration;Decreased appetite;Carcinoid syndrome;Skin disorder;Trigeminal neuralgia;Liver disorder;Hypop…	SLC25A6;SLC25A5;SLC25A4	Approved
DB00331	Metformin	PRKAB1	Acute coronary syndrome;Diabetic ketoacidosis;Hypersensitivity;Fasting;Type 1 diabetes mellitus;Diabetic ketosis;Type 2 diabetes mellitus;Coma;Obesity;Myocardial infarction;Ketosis;Diabetes mellitus;Metabolic acidosis;Lactic acidosis;Hyperglycaemia;Blood glucose decreased	Nasopharyngitis;Thyroid disorder;Pancreatitis acute;Staphylococcal abscess;Hydronephrosis;Connective tissue disorder;Myalgia;Carotid artery stenosis;Pain in extremity;Single photon emission computerised tomogram abnormal;Urinary tract infection;Arteriosclerosis;Blindness transient;Malignant neoplasm progression;Coarctation of the aorta;Diabetic ketosis;Constipation;Embolic stroke;Mediastinal diso…	PRKAB1	Approved
DB00909	Zonisamide	CA4;CA7;SCN3A;SCN11A;MAOB;CA13;SCN2B;CA5A;CA8;CACNA1G;CA2;SCN9A;CACNA1H;CACNA1I;SCN5A;SCN1B;CA1;CA11;CA14;CA3;CA12;SCN3B;CA10;CA6;SCN4A;CA9;CA5B;SCN4B;SCN1A;MAOA;SCN2A	Epilepsy;Sudden unexplained death in epilepsy;Partial seizures;Convulsions local	Presyncope;Toxic skin eruption;Irritability;Neuritis;Hypertrichosis;Somnolence;Pelvic pain;Infectious pleural effusion;Heart rate increased;Thrombocytopenia;Cerebrovascular accident;Encephalopathy;Blood urea increased;Gastroenteritis;Influenza like illness;Coordination abnormal;Fanconi syndrome acquired;Erectile dysfunction;Rash generalised;Abdominal tenderness;Mental disorder;Anhidrosis;Dermatit…	SCN3A;SCN11A;CACNA1G;SCN9A;CACNA1H;CACNA1I;SCN5A;SCN4A;SCN1A;SCN2A	Approved
DB00694	Daunorubicin	TOP2B;TOP2A	Non-Hodgkin's lymphoma;Acute lymphocytic leukaemia;Hodgkin's disease;Neuroblastoma;Leukaemia;Hodgkin's disease lymphocyte predominance type stage unspecified;Rhabdomyosarcoma;Acute myeloid leukaemia;Kaposi's sarcoma;Neoplasm;Acute leukaemia;Hodgkin's disease lymphocyte depletion type stage unspecified;Neoplasm malignant;Lymphoma	Mood altered;Gingival bleeding;Atrial fibrillation;Body temperature increased;Gastrointestinal haemorrhage;Foetor hepaticus;Stomatitis;Oesophagitis;Anxiety;Hyperuricaemia;Aptyalism;Ventricular extrasystoles;Pyrexia;Back pain;Dental caries;Anaemia;Cardiac failure;Intellectual disability;Cardiac failure congestive;Cardiotoxicity;Recall phenomenon;Decreased appetite;Extravasation;Depression;Cough;Hy…	TOP2B;TOP2A	Approved
DB01179	Podofilox	TUBA4A;TUBB;TOP2A	Bowenoid papulosis;Squamous cell carcinoma;Anorectal human papilloma virus infection;Necrosis;Skin papilloma;Anogenital warts	Immune system disorder;Blister;Dermatosis;Swelling;Dizziness;Skin ulcer;Skin exfoliation;Haemorrhage;Inflammation;Skin abrasion;Scab;Vomiting;Application site hypersensitivity;Skin papilloma;Tenderness;Instillation site tenderness;Chemical burn;Skin discolouration;Application site pain;Skin disorder;Erythema;Balanoposthitis;Paraesthesia;Insomnia;Application site irritation;Rash;Dry skin;Applicati…	TUBA4A;TUBB;TOP2A	Approved
DB00262	Carmustine	GSR	Non-Hodgkin's lymphoma;Brain stem glioma;Malignant glioma;Hodgkin's disease lymphocyte depletion type stage unspecified;Neoplasm;Neoplasm malignant;Hodgkin's disease;Ependymoma;Glioblastoma multiforme;Glioblastoma;Plasma cell myeloma;Lung disorder;Plasmacytoma;Astrocytoma;Pancytopenia;Medulloblastoma;Brain neoplasm;Lymphoma;Drug interaction;Hodgkin's disease lymphocyte predominance type stage uns…	Connective tissue disorder;Back pain;Denture wearer;Polyneuropathy;Respiratory syncytial virus infection;Post procedural infection;Osteonecrosis;Exfoliative rash;Megakaryocytes increased;Personality disorder;Conjunctival oedema;Blood pressure systolic decreased;Wound secretion;Gingivitis;Postoperative fever;Vomiting;Hallucination;Eye pain;Haemoptysis;Device related infection;Pleural effusion;Bili…	GSR	Approved
DB00900	Didanosine	PNP	Hepatocellular injury;Pancreatitis;Immunodeficiency;Renal failure;Disease progression;Renal impairment;Foetor hepaticus;Liver disorder	Osteonecrosis;Noninfective sialoadenitis;Bone loss;Neoplasm swelling;Dermatitis psoriasiform;Homicidal ideation;Viral load increased;Erythema infectiosum;Post herpetic neuralgia;Meningitis herpes;Headache;Blood alkaline phosphatase abnormal;Sciatica;Gastrointestinal motility disorder;Ascites;Supraventricular extrasystoles;Sensory loss;Autoimmune disorder;Hyperuricaemia;Lipids increased;Pharyngeal…	PNP	Approved
DB01088	Iloprost	PDE4C;PTGIR;PTGER1;PDE4A;PLAT;PDE4B;PDE4D;PTGDR2	Pulmonary arterial hypertension	Blood creatine phosphokinase MB increased;Blood pressure decreased;Tetany;Erythromelalgia;Haemoptysis;Cor pulmonale;Abdominal pain upper;Pain;Hepatic neoplasm;Narcolepsy;Musculoskeletal pain;Mediastinal disorder;Anal haemorrhage;Dry mouth;Gene mutation identification test positive;Glossodynia;Subdural haematoma;Bowel movement irregularity;Oral discomfort;Immune system disorder;Heterophoria;Ejecti…	PDE4C;PDE4A;PDE4B;PDE4D	Approved
DB05015	Belinostat	HDAC9;HDAC8;HDAC11;HDAC10;HDAC7;HDAC3;HDAC4;HDAC1;HDAC5;HDAC2;HDAC6	Blood uric acid increased;Hyperuricaemia;Peripheral T-cell lymphoma unspecified	Fatigue;Dyspnoea;Body temperature increased;Oedema peripheral;Hepatotoxicity;Hypokalaemic syndrome;Dermatitis;Abdominal pain;Tumour lysis syndrome;Diarrhoea;Gastrointestinal pain;Dizziness;Cough;Vomiting;Chills;Neoplasm malignant;Decreased appetite;Pneumonia;Anaemia;Electrocardiogram QT prolonged;Thrombocytopenia;Nausea;Hyperlactacidaemia;Gastrointestinal toxicity;Febrile neutropenia;Rash;Hypoten…	HDAC9;HDAC8;HDAC11;HDAC10;HDAC7;HDAC3;HDAC4;HDAC1;HDAC5;HDAC2;HDAC6	Approved
DB09241	Methylene blue	GUCY1A2;NOS1	Fistula;Methaemoglobinaemia	Injection site reaction;Haemolysis;Diarrhoea;Pain;Dermatosis;Necrosis;Serotonin syndrome;Gastrointestinal pain;Effusion;Feeling abnormal;Urethral disorder;Mental disorder;Blood pressure decreased;Rash;Tachypnoea;Angiopathy;Cardiac disorder;Hyperhidrosis;Aphasia;Abdominal pain;Arrhythmia;Mediastinal disorder;Gastrointestinal disorder;Agitation;Urticaria;Skin disorder;Haemolytic anaemia;Hyperthermi…	NOS1	Approved
DB00477	Chlorpromazine	HTR6;HTR2B;DRD2;ADRA2C;HRH1;DRD3;HTR1A;DRD4;ADRA1B;HRH4;CALM1;ADRA1A;ADRA2B;HTR2C;DRD1;CHRM1;ORM1;DRD5;ADRA1D;HTR2A;KCNH2;ADRA2A;CHRM3;HTR7;ORM2;SMPD1	Bipolar I disorder;Liver disorder;Mitral valve incompetence;Mood swings;Vomiting;Frustration tolerance decreased;Nausea;Bipolar disorder;Conduct disorder;Porphyria acute;Agitation;Mood altered;Affect lability;Hepatocellular injury;Hyperkinesia;Tetanus;Psychomotor hyperactivity;Liver injury;Foetor hepaticus;Disturbance in social behaviour;Anxiety;Psychotic disorder;Electroencephalogram abnormal;Sc…	Dysfunctional uterine bleeding;Acute coronary syndrome;Neck injury;Pregnancy test false positive;Otitis externa;Hypotension;Conjunctivitis;Pancreatitis chronic;Troponin I increased;External ear inflammation;PCO2 decreased;Anaemia;Neoplasm malignant;Abscess jaw;Creatinine renal clearance decreased;Candida infection;Gastrointestinal haemorrhage;Dysgeusia;Haematemesis;Traumatic anuria;Hodgkin's dise…	CALM1;CALM2;CALM3;SMPD1	Approved
DB01208	Sparfloxacin	TOP2A	Pneumonitis;Bronchitis chronic;Pathogen resistance;Overgrowth bacterial;Pneumonia	Seizure;Back pain;Hyperhidrosis;Dermatitis contact;Cardio-respiratory arrest;Cellulitis;Angina pectoris;Vulvovaginal disorder;Candida infection;Osteoarthritis;Skin hyperpigmentation;Dizziness;Rheumatoid arthritis;Squamous cell carcinoma;Pleural disorder;Vomiting;Gastrointestinal pain;Affect lability;Migraine;Vulvovaginal inflammation;Petechiae;Granulocytopenia;Rash pustular;Blood urine;Noninfecti…	TOP2A	Approved
DB06616	Bosutinib	CAMK2G;MAP2K2;HCK;CDK2;SRC;ABL1;LYN;MAP3K2;MAP2K1;BCR	Breast cancer metastatic;Breast cancer stage IV;Chromosome analysis abnormal;Karyotype analysis abnormal;Cardiovascular disorder;Chronic myeloid leukaemia;Diarrhoea;Leukaemia;Blast cell crisis	Thrombocytopenia;Abdominal pain;Blood bilirubin increased;Drug eruption;Hypophosphataemia;Rash generalised;Viral upper respiratory tract infection;Back pain;Atypical pneumonia;Pancreatitis acute;Drug hypersensitivity;Neutropenia;Hepatic function abnormal;Hepatobiliary disease;Liver injury;Abdominal pain lower;Aspartate aminotransferase increased;Alanine aminotransferase increased;Lipase increased…	CAMK2G;MAP2K2;CDK2;MAP3K2;MAP2K1	Approved
DB00630	Alendronic acid	ATP6V1A;PTPRS;PTPN4;FDPS;PTPRE	Spinal compression fracture;Gastrointestinal disorder;Bone density decreased;Osteopenia;Osteoporotic fracture;Neoplasm malignant;Spinal fracture;Bone loss;Osteitis deformans;Peptic ulcer;Osteoporosis postmenopausal;Fracture;Osteoporosis;Multiple fractures;Bone disorder;Renal impairment;Gastroduodenal ulcer;Renal failure	Nail disorder;Spondylitis;Osteomyelitis;Balance disorder;Stress urinary incontinence;Foot deformity;Oral pain;Congenital spondylolisthesis;Radius fracture;Parotitis;Cytomegalovirus oesophagitis;Biopsy bone;Breast cancer;Diarrhoea;Syncope;Feeling cold;Tooth fracture;Uveitis;Amyotrophy;Spinal disorder;Craniocerebral injury;Lung abscess;Nausea;Seizure;Jaw cyst;Patellofemoral pain syndrome;Breast nec…	ATP6V1A;PTPRS;PTPN4;PTPRE	Approved
DB00635	Prednisone	NR3C1;HSD11B1	Osteoarthritis;Fluid retention;Neonatal respiratory distress syndrome;Dermatitis exfoliative generalised;Gout;Rheumatic fever;Hepatocellular injury;Optic neuritis;Dermatitis;Periarthritis;Hypokalaemia;Thrombocytopenia;Status asthmaticus;Urine output increased;Dermatitis allergic;Foetor hepaticus;Skin exfoliation;Drug eruption;Emphysema;Thrombocytopenic purpura;Renal disorder;Adrenogenital syndrom…	Respiratory rate increased;Intervertebral disc protrusion;Procedural site reaction;Scleral thinning;Uterine leiomyoma;Cushing's syndrome;Impaired healing;Vertigo;Bile duct stenosis traumatic;Endophthalmitis;Ventricular extrasystoles;Oesophagitis;Blood urea increased;Dysuria;Hypoaesthesia oral;Thyrotoxic periodic paralysis;Blood immunoglobulin A increased;Nausea;Psychiatric symptom;Papillitis;Pseu…	HSD11B1	Approved
DB01244	Bepridil	TNNC1;CALM1;KCNQ1;CACNA1A;CACNA2D2;ATP1A1;PDE1B;PDE1A;CACNA1H;KCNH2	Angina pectoris	Gastritis;Atrioventricular block first degree;Tinnitus;Palpitations;Pain;Tension;Angina pectoris;Acute myocardial infarction;Vision blurred;Vertigo;International normalised ratio increased;Paraesthesia;Pneumonia bacterial;Enterocolitis;Pharyngitis;Atrioventricular block second degree;Circulatory collapse;Abdominal pain;Faeces discoloured;Loss of consciousness;Dry mouth;Delirium;Feeling cold;Rhini…	TNNC1;CALM1;CALM2;CALM3;ATP1A1;PDE1B;PDE1A;CACNA1H	Approved
DB01320	Fosphenytoin	SCN5A	Epilepsy;Confusional state;Cerebellar syndrome;Encephalopathy;Status epilepticus;Hepatic function abnormal;Delirium;Psychotic disorder;Feeling abnormal;Diabetes mellitus;Seizure;Nervous system disorder;Hyperglycaemia	Mouth injury;Arteriosclerosis;Intervertebral disc disorder;Psychotic disorder;Fluid retention;Ileus;Cardiac disorder;Infusion site swelling;Urinary tract infection pseudomonal;Seizure;Hypokalaemic syndrome;Injection site pain;Dementia;Pancytopenia;Dysphagia;Orthostatic hypotension;Erythema multiforme;Accidental overdose;Muscular weakness;Ill-defined disorder;Haemorrhage subcutaneous;Metabolic alk…	SCN5A	Approved
DB01065	Melatonin	MTNR1B;ASMT;MPO;EPX;RORB;CALR;NQO2;MTNR1A;CALM1;ESR1	Insomnia;Poor quality sleep	Arthralgia;Abdominal pain;Exercise tolerance decreased;Osteoarthritis;Fistula discharge;Dyspepsia;Narcolepsy;Gastrointestinal pain;Pleuritic pain;Blood potassium decreased;Tooth erosion;Embolic stroke;Urinary tract disorder;Proteinuria;Agitation;Hypomagnesaemia;Amylase increased;Nephrotic syndrome;Disorientation;Biopsy bone;Fluid overload;Cholecystitis;Diarrhoea;Congenital anomaly;Increased upper…	CALR;CALM1;CALM2;CALM3	Approved
DB00755	Tretinoin	RXRG;CYP26A1;RARB;RXRB;RARRES1;NR0B1;RXRA;PDK4;RARG;ALDH1A2;RBP4;OBP2A;RARA;LCN1;HPGDS;CYP26C1;GPRC5A;ALDH1A1;CYP26B1	Neoplasm skin;Cutis laxa;Actinic keratosis;Skin hyperpigmentation;Acute promyelocytic leukaemia;Acne;Actinic elastosis;Hyperkeratosis;Yellow skin;Papule;Telangiectasia;Skin exfoliation;Autoimmune disorder;Rash pustular;Skin wrinkling;Photodermatosis;Skin cancer;Lentigo;Chloasma;Dry skin;Seborrhoeic keratosis;Acquired immunodeficiency syndrome;Skin laxity;Kaposi's sarcoma	Arthritis infective;Arthroscopy abnormal;Paralysis;Sinus tachycardia;Pleural effusion;Bursitis;Blood potassium increased;Mean cell volume increased;CSF pressure increased;Nephropathy;Tinnitus;Nose deformity;Aortic arteriosclerosis;Bruxism;Dermoid cyst;Rapid eye movements sleep abnormal;Hepatitis B antibody positive;Sleep disorder;Anion gap decreased;Hypotension;Violence-related symptom;Victim of …	CYP26A1;PDK4;ALDH1A2;CYP26C1;ALDH1A1;CYP26B1	Approved
DB00651	Dyphylline	PDE4C;ADORA2A;PDE7B;PDE4D;ADORA1;PDE4A;PDE4B;PDE7A	Bronchitis chronic;Emphysema;Asthma;Bronchospasm	Renin increased;Lymphocyte count decreased;Lymphocyte percentage decreased;Agitation;Erythema;Aspergillus infection;Muscle twitching;Nausea;Candida infection;Monocyte percentage decreased;Inappropriate antidiuretic hormone secretion;Acute hepatic failure;Hyperthermia;Anosmia;Haematuria;Anaemia;Pleural effusion;Vascular purpura;Asthma;Cardio-respiratory arrest neonatal;Urine output decreased;Foeto…	PDE4C;PDE7B;PDE4D;PDE4A;PDE4B;PDE7A	Approved
DB00652	Pentazocine	OPRK1;SIGMAR1;OPRM1	Pain	Skin ulcer haemorrhage;Blood urea increased;Premature separation of placenta;Tachypnoea;Myoglobin urine present;Inappropriate antidiuretic hormone secretion;HIV infection;Chest pain;Hepatitis fulminant;Tumour lysis syndrome;Feeling abnormal;Brain injury;Haemoptysis;Drug dependence;Aneurysm;Hepatic function abnormal;CSF neutrophil count decreased;Hypogammaglobulinaemia;Peritoneal haemorrhage;Miosi…	SIGMAR1	Approved
DB00975	Dipyridamole	PDE4A;RCAN1;ADA;PDE5A;PDE10A;ORM1	Embolism venous;Myocardial infarction;Coronary artery disease;Vasodilation procedure;Acute coronary syndrome;Embolism;Cardiac valve replacement complication;Ischaemic stroke;Transient ischaemic attack	Palpitations;Urinary tract operation;Feeling abnormal;Mean cell volume decreased;Cytomegalovirus test positive;Malignant pericardial neoplasm;Gastrointestinal pain;Cerebral artery occlusion;Oliguria;Implant site infection;Pleuritic pain;Arthralgia;Epigastric discomfort;Troponin increased;Orthostatic hypotension;Breast pain;Developmental delay;International normalised ratio increased;Arteriovenous…	PDE4A;RCAN1;ADA	Approved
DB01069	Promethazine	HRH1;HTR2A;CALM1;DRD2;HRH2;CHRM5;CHRM4;CHRM2;CHRM3;CHRM1;ADRA1A	Hypersensitivity;Anxiety;Mechanical urticaria;Vomiting;Urticaria;Conjunctivitis allergic;Nausea;Pain;Pruritus;Poor quality sleep;Anaphylactic reaction;Angioedema;Seasonal allergy;Vasomotor rhinitis;Rhinitis allergic;Dermatitis contact;Urticaria physical;Procedural pain;Arthropod sting;Procedural vomiting;Arthropod bite;Varicella;Measles;Motion sickness	Joint effusion;Rhonchi;Cardiac disorder;Aplastic anaemia;Dyskinesia;Cerebral atrophy;Extravasation blood;Vascular graft occlusion;Premature baby;Musculoskeletal pain;Unevaluable event;Abdominal distension;Implant site haemorrhage;Vision blurred;Paralysis;Hypotension;Extravasation;Deep vein thrombosis;Thrombophlebitis;Pneumonia aspiration;Mitral valve prolapse;Pyrexia;Skin discolouration;Multiple …	CALM1;CALM2;CALM3	Approved
DB00284	Acarbose	MGAM;GAA;SI;AMY2A	Diabetes mellitus;Type 2 diabetes mellitus	Diaphragmatic hernia;Intentional overdose;Cardiac murmur;Pruritus generalised;Heart injury;Electroencephalogram abnormal;Anicteric leptospirosis;Dementia;Lichenoid keratosis;Hypersomnia;Intestinal perforation;Muscle spasms;Thrombotic stroke;Dermatitis atopic;Left ventricular dysfunction;Electrocardiogram repolarisation abnormality;Hypernatraemia;Retinal artery occlusion;Blood immunoglobulin A inc…	MGAM;GAA;SI;AMY2A	Approved
DB08911	Trametinib	MAP2K1;MAP2K2	Glucose-6-phosphate dehydrogenase deficiency;Metastatic malignant melanoma;Pneumonitis;Interstitial lung disease;Acute coronary syndrome;Pneumonia	Dizziness;Malignant melanoma;Hyperkalaemia;Diarrhoea;Pancreatitis;Vision blurred;Fatigue;Ejection fraction decreased;Haemoglobin;Polyp;Haematuria;Rash pustular;Nail bed inflammation;Hypokalaemia;Folliculitis;Musculoskeletal discomfort;Mediastinal disorder;Insomnia;Conjunctival haemorrhage;Hypophosphataemia;Myalgia;Neoplasm;Hyperglycaemia;Neutropenia;Cerebral haemorrhage;Erythema;Melaena;Celluliti…	MAP2K1;MAP2K2	Approved
DB05676	Apremilast	PDE4A;NOS3;TNF;IFNG;IL2;PDE4B;PDE4D	Psoriatic arthropathy	Dyspepsia;Immune system disorder;Migraine;Diarrhoea;Upper respiratory tract infection;Headache;Vomiting;Frequent bowel movements;Dermatitis;Skin disorder;Abdominal pain upper;Hypersensitivity;Malnutrition;Cough;Rash;Gastrointestinal disorder;Mediastinal disorder;Dermatosis;Nausea;Decreased appetite;Nervous system disorder;Gastrooesophageal reflux disease;Nasopharyngitis;Joint swelling	PDE4A;NOS3;PDE4B;PDE4D	Approved
DB00936	Salicylic acid	PTGS2;AKR1C1;PTGS1	Hyperkeratosis;Palmoplantar keratoderma;Pityriasis rubra pilaris;Skin hypertrophy;Dermatitis infected;Pain;Dermatosis;Skin disorder;Dermatitis;Juvenile idiopathic arthritis;Rheumatoid arthritis;Ichthyosis acquired;Osteoarthritis;Arthropod bite;Arthritis;Bedridden;Rheumatic disorder;Pyoderma;Inflammation;Skin papilloma;Fungal infection;Ichthyosis;Psoriasis;Keratosis pilaris	Proctitis;Intentional overdose;Intestinal haemorrhage;Muscle relaxant therapy;Constipation;Hypokalaemia;Substance use;Osteonecrosis;Inflammatory bowel disease;Pancreatitis;Pain;Renal tubular necrosis;Dehydration;Abdominal wall mass;Poverty of speech;Erythema;Blood pH decreased;Coma;Bone cyst;Burning sensation;Paranoia;Pancreatitis acute;Arteriovenous fistula thrombosis;Anaesthesia;Myopia;Noninfec…	AKR1C1	Approved
DB00448	Lansoprazole	MAPT;ATP4A	Gastritis;Gastrooesophageal reflux disease;Gastrinoma;Oesophagitis;Peptic ulcer;Erosive oesophagitis;Duodenal ulcer;Ulcer;Gastric ulcer;Dyspepsia;Barrett's oesophagus;Gastroduodenal ulcer	Rheumatoid factor increased;Lung infiltration;Bone marrow failure;Libido decreased;Haemolytic anaemia;Skin ulcer;Bone scan abnormal;Dyspnoea;Diarrhoea;Foetor hepaticus;Agranulocytosis;Wheezing;Hyperbilirubinaemia;Congenital tricuspid valve incompetence;Eye disorder;Mood altered;Paraesthesia oral;Metaplasia;Lower respiratory tract infection;Impaired gastric emptying;Pneumonia streptococcal;Ageusia…	ATP4A	Approved
DB00685	Trovafloxacin	TOP2A	Endometritis;Parametritis;Pneumonia;Pneumonitis;Osteomyelitis;Abortion infected;Pelvic infection;Abdominal infection;Diabetic foot infection	Malaise;Jaundice;Lacrimation decreased;Fatigue;Acute kidney injury;Photophobia;Anaphylactic shock;Paraesthesia;Muscle contractions involuntary;Renal impairment;Alcohol intolerance;Haemoglobin;Mental disability;Dyspepsia;Tubulointerstitial nephritis;Menstrual disorder;Inflammation;Abnormal dreams;Thrombocytopenia;Feeling abnormal;Face oedema;Bradycardia;Pseudomembranous colitis;Acute yellow liver …	TOP2A	Approved
DB00523	Alitretinoin	CYP26C1;IGFBP3;RARG;RXRG;RARB;RARA;PSG5;RXRB;RXRA	Chloasma;Hyperkeratosis;Kaposi's sarcoma AIDS related;Acute promyelocytic leukaemia;Ulcer;Skin laxity;Neoplasm skin;Seborrhoeic keratosis;Telangiectasia;Kaposi's sarcoma;Acne;Lentigo;Actinic keratosis;Skin exfoliation;Photodermatosis;Autoimmune disorder;Acquired immunodeficiency syndrome;Dry skin;Papule;Skin cancer;Skin wrinkling;Skin hyperpigmentation;Yellow skin;Rash pustular;Cutis laxa;Actinic…	Hepatitis;Vomiting;Pruritus;Telangiectasia;Hypoxia;Shock;Aphasia;Basophilia;Gastrointestinal haemorrhage;Ischaemia;Ochronosis;Bone pain;Asterixis;Fatigue;Anxiety;Feeling abnormal;Erythema nodosum;Pharyngeal inflammation;Abdominal discomfort;Hypoacusis;Malaise;Liver injury;Skin atrophy;Cheilitis;Respiratory distress;Skin irritation;Ascites;Myositis;Multiple organ dysfunction syndrome;Blood creatin…	CYP26C1	Approved
DB00688	Mycophenolate mofetil	IMPDH2;IMPDH1	Transplant rejection;Neoplasm malignant;Oral toxicity;Cytomegalovirus viraemia	Atrial fibrillation;Hepatobiliary disease;Dehydration;Bradycardia;Confusional state;Back pain;Supraventricular tachycardia;Abdominal distension;Lacrimal structural disorder;Hemiplegia;Hypochromic anaemia;Furuncle;Ascites;Opportunistic infection;External ear inflammation;Urinary tract disorder;Oral candidiasis;Pulmonary fibrosis;Gamma-glutamyltransferase increased;Epistaxis;Thirst;Herpes simplex;X…	IMPDH2;IMPDH1	Approved
DB00162	Vitamin A	RETSAT;RDH12;ALDH1A2;RDH8;RBP1;RLBP1;RDH11;DHRS3;RDH14;ALDH1A1;LRAT;RDH13;HPGDS;DHRS4;RBP3;APOD;RDH5;ALDH1A3	Steatorrhoea;Faecal fat increased;Nausea;Decreased appetite;Vitamin A deficiency;Acne;Malabsorption;Vomiting	Total lung capacity decreased;CD4 lymphocytes decreased;Pleuritic pain;Pseudomonas infection;Hysterectomy;Poverty of speech;Renal tubular necrosis;Keratoacanthoma;Glossitis;Eye infection;Large intestine polyp;Oesophageal spasm;Myofascial pain syndrome;Coma;Bone scan abnormal;Dermatitis;Serum ferritin increased;Dermal cyst;Hair disorder;Decreased activity;Injection site dermatitis;Malaise;Hyperoxa…	RDH12;ALDH1A2;RDH8;RDH11;DHRS3;RDH14;ALDH1A1;RDH13;DHRS4;RDH5;ALDH1A3	Approved
DB00337	Pimecrolimus	FKBP1A;MTOR	Dermatitis allergic;Dermatitis atopic;Immunodeficiency	Septicaemia streptococcal;Ligament sprain;Dental operation;Breast cancer stage II;Melanocytic naevus;Lymphadenectomy;Granulomatous lymphadenitis;Pulmonary valve incompetence;Oesophagitis;Vulvovaginal swelling;Metrorrhagia;Oral herpes;Retinitis pigmentosa;Eye injury;Gastrointestinal toxicity;Disease complication;Radiation esophagitis;Allergy to animal;Diffuse large B-cell lymphoma stage III;Hand f…	FKBP1A;MTOR	Approved
DB00279	Liothyronine	PCNA;THRB;THRA	Atrophy;Altered state of consciousness;Thyroiditis subacute;Myxoedema coma;Congenital hypothyroidism;Thyroid neoplasm;Autoimmune thyroiditis;Hyperthyroidism;Myxoedema;Goitre;Hypothyroidism;Depressed level of consciousness;Toxic nodular goitre	Gingival erythema;Anger;Eczema asteatotic;Breast dysplasia;Tremor;Tendonitis;Systolic hypertension;Hypoaesthesia;Temporomandibular joint syndrome;Debridement;Spinal osteoarthritis;Salivary gland enlargement;Oral cavity fistula;Stress urinary incontinence;Electrocardiogram ST segment depression;Vulvovaginal mycotic infection;Skin mass;Inguinal hernia;Osteomyelitis;Thalamic infarction;Prescribed ov…	PCNA	Approved
DB08860	Pitavastatin	HMGCR	Dyslipidaemia;Hyperlipidaemia	Abdominal discomfort;Diarrhoea;Myositis;Memory impairment;Constipation;Dyspepsia;Feeling abnormal;Nasopharyngitis;Rash;Asthenia;Fatigue;Influenza;Insomnia;Confusional state;Acute kidney injury;Muscle disorder;Dermatitis;Hypersensitivity;Erectile dysfunction;Myoglobinuria;Muscle spasms;Dizziness;Myoglobin urine present;Hepatic failure;Ill-defined disorder;Cognitive disorder;Urticaria;Jaundice;Back…	HMGCR	Approved
DB00276	Amsacrine	TOP2A;KCNH2;ALB;ORM1	Leukaemia;Hypokalaemic syndrome;Hypokalaemia	Atrial fibrillation;Sepsis;Urinary tract disorder;Perirectal abscess;Weight increased;Cardiomyopathy;Pyrexia;Hepatitis;Angiopathy;Mood altered;Stomatitis;Confusional state;Palpitations;Tachycardia;Granulocytopenia;Body temperature increased;Urticaria;Sinus tachycardia;Ureteric obstruction;Asthenia;Seizure;Cardiac failure congestive;Blood creatinine increased;Dyspnoea;Hepatobiliary disease;Agranul…	TOP2A	Approved
DB00887	Bumetanide	SLC12A2;SLC12A5;SLC12A4;CFTR;SLC12A1	Oedema;Renal disorder;Foetor hepaticus;Acute pulmonary oedema;Hypersensitivity;Hepatocellular injury;Liver injury;Cardiac failure congestive;Nephrotic syndrome;Nephropathy;Liver disorder	Optic atrophy;Immunosuppressant drug level increased;Acrochordon excision;Bone debridement;Chronic respiratory disease;Inhibitory drug interaction;Glucose urine present;Splenic lesion;Angioedema;Hypokalaemic syndrome;White blood cells urine positive;Radiotherapy to uterus;Musculoskeletal chest pain;Skin induration;Gastroenteritis;Sinus operation;Electrocardiogram T wave inversion;Neoplasm of the …	SLC12A2;SLC12A5;SLC12A4;CFTR;SLC12A1	Approved
DB01119	Diazoxide	CA1;CA2;KCNJ11;SLC12A3;KCNMA1;ATP1A1	Neoplasm malignant;Hypoglycaemia;Hypertensive encephalopathy;Cardiac failure congestive;Blood pressure decreased;Hypertensive crisis;Cerebral haemorrhage;Hyperplasia;Blood insulin increased;Accelerated hypertension;Renal failure;Hyperinsulinism syndrome;Hyperinsulinaemia;Renal impairment;Nephritis;Hypertension;Adenoma benign;Extravasation blood;Haemoglobin;Vascular resistance systemic;Blood press…	Haemoglobin decreased;Pancreatic necrosis;Hypokalaemic syndrome;Abdominal discomfort;Headache;Feeling hot;Visual field defect;Galactorrhoea;Vision blurred;Nephrotic syndrome;Decreased appetite;Breast mass;Ketoacidosis;Diarrhoea;Blood pressure decreased;Hyperglycaemia;Ill-defined disorder;Pancreatitis;Pyrexia;Hypertension;Palpitations;Cataract;Lacrimation increased;Body temperature increased;Gastr…	SLC12A3;ATP1A1	Approved
DB00922	Levosimendan	KCNJ11;PDE3A;KCNJ8;TNNC1	Cardiac failure chronic;Cardiac failure acute	Diarrhoea;Hypokalaemic syndrome;Angiopathy;Vomiting;Palpitations;Tachycardia;Heart rate increased;Hypokalaemia;Nausea;Gastrointestinal disorder;Haemoglobin decreased;Insomnia;Mental disorder;Blood pressure decreased;Myocardial ischaemia;Cardiac failure;Headache;Nervous system disorder;Hypotension;Constipation;Dizziness;Atrial fibrillation;Cardiac disorder;Extrasystoles;Ventricular extrasystoles;V…	PDE3A;TNNC1	Approved
DB06176	Romidepsin	HDAC1;ABCC1;HDAC6;HDAC4;HDAC2	Peripheral T-cell lymphoma unspecified	Cellulitis;Hyperglycaemia;Constipation;Hypocalcaemia;Hyperbilirubinaemia;Palpitations;Loss of consciousness;Dyspnoea;Lymphopenia;Acute respiratory distress syndrome;Syncope;Dermatitis;Multiple organ dysfunction syndrome;Pyrexia;Myocardial ischaemia;Cardiac disorder;Shock;Systemic infection;Candida sepsis;Febrile neutropenia;Circulatory collapse;Malnutrition;Alanine aminotransferase increased;Fati…	HDAC1;ABCC1;HDAC6;HDAC4;HDAC2	Approved
DB00313	Valproic Acid	HDAC9;SCN11A;ACADSB;SCN2A;PPARG;SCN10A;SCN5A;HDAC2;SCN1B;ABAT;SCN3B;SCN7A;SCN3A;SCN8A;SCN4B;SCN2B;ALDH5A1;SCN9A;PPARD;OGDH;SCN4A;PPARA;SCN1A	Convulsions local;Hepatic enzyme increased;Depressed mood;Grandiosity;Hyperammonaemia;Systemic lupus erythematosus;Dehydration;Seizure;Hepatic function abnormal;Petit mal epilepsy;Thrombocytopenia;Hyperglycaemia;Fasting;Amino acid metabolism disorder;Lennox-Gastaut syndrome;Irritability;Generalised tonic-clonic seizure;Non-ketotic hyperglycinemia;Pregnancy;Hostility;Somnolence;Hyperkinesia;Hypera…	Pruritus;Hepatic enzyme increased;Gait disturbance;Oedematous pancreatitis;Oligodendroglioma benign;Vaginal infection;Autism spectrum disorder;Blood potassium decreased;Anticonvulsant drug level below therapeutic;Liver function test normal;Mental impairment;Affect lability;Xerosis;Hypertonia;Atrioventricular block;Pneumonia;Skin mass;Major depression;Pneumonitis;Diabetic ketosis;HIV-associated ne…	HDAC9;SCN11A;SCN2A;SCN10A;SCN5A;HDAC2;ABAT;SCN7A;SCN3A;SCN8A;ALDH5A1;SCN9A;OGDH;SCN4A;SCN1A	Approved
DB00244	Mesalazine	MPO;PTGS2;CHUK;PPARG;PTGS1;ALOX5;IKBKB	Crohn's disease;Proctitis;Inflammatory bowel disease;Alopecia;Colitis ulcerative;Ill-defined disorder;Feeling abnormal;Malaise;Diarrhoea;Colitis;Discomfort;Proctitis ulcerative;Dysphagia;Inflammation	Pericarditis constrictive;Rash erythematous;Haemorrhage in pregnancy;Colitis;Hypomagnesaemia;Increased appetite;Blood pressure fluctuation;Sperm concentration decreased;Atrial flutter;Vulvovaginal inflammation;Proctocolectomy;Nervousness;Cerebellar syndrome;Peptic ulcer perforation;Colectomy;Oral candidiasis;Enterocutaneous fistula;Disorder of globe;Visual field defect;Meniere's disease;Pharyngea…	CHUK;IKBKB	Approved
DB01158	Bretylium	ATP1A1	Ventricular tachyarrhythmia;Arrhythmia;Cardiac fibrillation;Sinus rhythm;Ventricular arrhythmia;Ventricular tachycardia	Flushing;Hypertension;Shock;Pyrexia;Hyperthermia;Hyperhidrosis;Ventricular extrasystoles;Dizziness;Conjunctivitis;Vertigo;Nausea;Circulatory collapse;Body temperature increased;Anxiety;Peripheral circulatory failure;Psychotic disorder;Inferior vena caval occlusion;Bradycardia;Inferior vena cava syndrome;Hiccups;Confusional state;Syncope;Gastrointestinal pain;Vomiting;Diarrhoea;Lethargy;Mood swing…	ATP1A1	Approved
DB00880	Chlorothiazide	CA2;CA1;CA4;SLC12A3	Oedema;Cardiac failure congestive;End stage renal disease;Nephrotic syndrome;Hypertension;Pre-eclampsia;Glomerulonephritis acute;Cardiovascular disorder;Fluid overload;Hypervolaemia;Hepatic cirrhosis;Pregnancy;Chronic kidney disease;Gravitational oedema	Liver injury;Bone loss;Hyperaesthesia;Hyperglycaemia;Gastroenteritis adenovirus;Multiple fractures;Streptococcal bacteraemia;Peripheral artery thrombosis;Vision blurred;Urine output decreased;Therapeutic response delayed;Osteopenia;Angina unstable;Vertebroplasty;Sialoadenitis;Nausea;Septicaemia streptococcal;Circulatory collapse;Blood albumin decreased;Muscle strain;Hepatic necrosis;Staphylococca…	SLC12A3	Approved
DB00586	Diclofenac	SCN4A;ASIC1;ALOX5;PTGS2;PTGS1;PLA2G2A;KCNQ3;KCNQ2	Cataract;Post-traumatic pain;Rheumatic disorder;Hepatocellular injury;Blood pressure decreased;Seizure;Effusion;Aura;Dysmenorrhoea;Ear infection;Hyperthermia;Arthritis;Contusion;Wound;Swelling;Hepatic cirrhosis;Inflammation;Salpingo-oophoritis;Renal colic;Foetor hepaticus;Procedural pain;Body temperature increased;Spinal osteoarthritis;Ligament sprain;Hepatic function abnormal;Vomiting;Pain;Renal…	Disseminated intravascular coagulation;Corneal pigmentation;Hepatitis;Neutropenic sepsis;Duodenitis;Diarrhoea haemorrhagic;Wrist surgery;Post procedural haematoma;Laryngospasm;Hepatorenal failure;Cardiac failure congestive;Intervertebral disc displacement;Oedema peripheral;Intellectual disability;Injection site necrosis;Bile duct cancer stage III;Oedema;Gastrointestinal perforation;Pneumothorax;M…	SCN4A	Approved
DB00741	Hydrocortisone	HSD3B1;NR3C1;HSD11B2;ANXA1	Injury;Panophthalmitis;Proctitis ulcerative;Blood disorder;Nephropathy;Endocrine disorder;Dermatitis allergic;Primary adrenal insufficiency;Anorectal discomfort;Hypoplastic anaemia;Ulcerative keratitis;Pneumonia;Transfusion reaction;Epicondylitis;Thyroiditis;Pruritus genital;Iritis;Pulmonary eosinophilia;Eye inflammation;Rheumatic heart disease;Choroiditis;Congenital aplastic anaemia;Dermatitis e…	Pneumonia;Ecchymosis;Instillation site tenderness;Debridement;Cognitive disorder;Anaphylactic reaction;Application site folliculitis;Laceration;Major depression;Dyspepsia;Urticaria;Application site pain;Mood swings;Emotional distress;Metastatic malignant melanoma;General physical health deterioration;Tonsillitis;Amyotrophy;Pharyngeal inflammation;Skin hyperpigmentation;Paraplegia;Insomnia;Fat emb…	HSD3B1;HSD11B2	Approved
DB09220	Nicorandil	ABCC9	Myocardial ischaemia;Arteriospasm coronary;Myocardial infarction;Acute coronary syndrome;Angina pectoris	Cardio-respiratory arrest neonatal;Angioedema;Red blood cell count increased;Gastric ulcer perforation;Arteriospasm coronary;Iron deficiency anaemia;Tetany;Pseudomonal bacteraemia;Eosinophilia;Hypertension;Conjunctival hyperaemia;Foetor hepaticus;Restless legs syndrome;Bile duct obstruction;Acute coronary syndrome;Troponin T increased;Subdural haematoma;Liver abscess;Urticaria pigmentosa;Hyponatr…	ABCC9	Approved
DB00297	Bupivacaine	SCN10A;PTGER1	Liver disorder;Foetor hepaticus;Hypotonia;Seizure;Liver injury;Respiratory arrest;Chills;Tremor;Atrioventricular block;Cardiac arrest;Agitation;Ventricular arrhythmia;Muscle relaxant therapy;Ventricular asystole;Labour pain;Cardiac output decreased;Vasodilation procedure;Wound;Coma;Hepatocellular injury;Procedural pain;Vascular resistance systemic	Anal haemorrhage;Illusion;Brain herniation;CSF test abnormal;Myoglobin urine present;Petit mal epilepsy;Cold sweat;Radiculopathy;Atrioventricular block;Nervousness;Hydronephrosis;Bundle branch block right;Post procedural complication;Lethargy;Muscle tightness;Blood pressure decreased;Uterine atony;Asbestosis;Horner's syndrome;Skin abrasion;Extensor plantar response;Small intestinal obstruction;Cu…	SCN10A	Approved
DB04855	Dronedarone	CACNA1F;CACNB2;ADRA1A;CACNB4;CACNA1D;ADRA1B;ADRA2A;KCNK2;CACNB1;ADRB1;SCN1A;CACNB3;ADRA1D;KCNH2;ADRA2B;CACNA1C;ADRA2C;CACNA1S	Cardiac failure;Atrial flutter;Atrial fibrillation;Sinus rhythm;Left ventricular dysfunction	Fatigue;Pulmonary fibrosis;Angioedema;Dyspepsia;Mediastinal disorder;Heart rate decreased;Rash;Asthenia;Pulmonary toxicity;Traumatic liver injury;Vomiting;Acute hepatic failure;Ageusia;Pneumonitis;Photosensitivity reaction;Cardiac disorder;Angiopathy;Dermatosis;Skin disorder;Nausea;Immune system disorder;Gastrointestinal pain;Dermatitis atopic;Pneumonia;Gastrointestinal disorder;Interstitial lung…	KCNK2;SCN1A	Approved
DB00316	Acetaminophen	PTGS2;TRPV1;GSTP1;PTGS1;FAAH	Neuralgia;Oropharyngeal discomfort;Sinusitis;Arthritis;Musculoskeletal discomfort;Glucose-6-phosphate dehydrogenase deficiency;Oropharyngeal pain;Ulcer;Body temperature increased;Nasopharyngitis;Back pain;Dyspepsia;Osteoarthritis;Insomnia;Rhinorrhoea;Pyrexia;Pain;Renal failure;Gout;Rhinitis;Poor quality sleep;Cough;Dysmenorrhoea;Nasal congestion;Rheumatic disorder;Hyperthermia;Migraine;Tension he…	Product counterfeit;Carpal tunnel syndrome;CSF neutrophil count decreased;Thyroid cancer metastatic;Dermatitis exfoliative;Acute coronary syndrome;Left ventricular dysfunction;Ascites;Back pain;Eye disorder;Cholecystitis acute;Shock;Irritable bowel syndrome;Atrial flutter;Sudden cardiac death;Headache;Toxic epidermal necrolysis;Euphoric mood;Heparin-induced thrombocytopenia test;Status epilepticu…	TRPV1;FAAH	Approved
DB01182	Propafenone	ADRB1;KCNH2;ADRB2;SCN5A	Arrhythmia;Myocardial infarction;Vascular resistance systemic;Supraventricular extrasystoles;Wolff-Parkinson-White syndrome congenital;Wolff-Parkinson-White syndrome;Cardiac index;Cardiac flutter;Acute coronary syndrome;Hepatic failure;Supraventricular tachycardia;Ventricular arrhythmia;Renal failure;Renal impairment;Atrial fibrillation;Sudden death;Ventricular tachyarrhythmia;Agitation;Menorrhag…	Postoperative wound infection;Weight increased;Anaesthesia;Blood sodium decreased;Hyperlactacidaemia;Eosinophilia;Drug screen false positive;Discomfort;Upper respiratory tract infection;Shock;Developmental delay;Osteosclerosis;Urine abnormality;Dry throat;Urinary retention;Delirium;Blood pressure increased;Nocturia;Bundle branch block left;Hypothyroidism;Urethral disorder;Haematotoxicity;Cardiopu…	SCN5A	Approved
DB00412	Rosiglitazone	RXRA;ACSL4;PPARD;PPARG;PPARA;RXRB;RXRG	Diabetic ketosis;Diabetic ketoacidosis;Diabetes mellitus;Type 1 diabetes mellitus;Type 2 diabetes mellitus;Insulin resistance	Blindness unilateral;Angina unstable;Cardiac hypertrophy;Wrist fracture;Cardioactive drug level above therapeutic;Pneumothorax;Ischaemic hepatitis;Thrombosis prophylaxis;Constipation;Immobile;Burkitt's lymphoma stage II;Back pain;Nephropathy;Dermal cyst;Prinzmetal angina;Musculoskeletal discomfort;Respiratory failure;Forced expiratory volume decreased;Chest pain;Oral fibroma;Pulse absent;Cardiome…	ACSL4	Approved
DB01261	Sitagliptin	DPP4	Diabetic ketoacidosis;Hypoglycaemia;Chronic kidney disease;Diabetic ketosis;End stage renal disease;Type 2 diabetes mellitus;Type 1 diabetes mellitus;Pancreatitis;Renal impairment;Renal failure	Eye movement disorder;Pyelonephritis;Post inflammatory pigmentation change;Hypersensitivity;Hydroureter;Presyncope;Kidney malformation;Vision blurred;Hepatic enzyme increased;Red blood cell sedimentation rate increased;Blood creatine increased;Poor quality sleep;Syncope;Flatulence;Helicobacter gastritis;Pancreatic carcinoma;Hypotony of eye;Muscle spasms;Peritoneal haemorrhage;Meningioma;Internati…	DPP4	Approved
DB01223	Aminophylline	ADORA1;HDAC2;PDE3A;ADORA3	Cardiac failure congestive;Foetor hepaticus;Emphysema;Lung disorder;Nervous system disorder;Bronchitis chronic;Polyuria;Asthma;Liver disorder;Bronchospasm;Bronchial hyperreactivity;Dyspnoea;Chronic obstructive pulmonary disease;Cerebral vasoconstriction;Liver injury;Vascular resistance systemic;Pulmonary oedema;Cor pulmonale;Urine output increased;Hepatocellular injury;Left ventricular failure	Infusion site rash;Dermatitis;Hepatic failure;Hypokalaemic syndrome;Agitation;Blood alkaline phosphatase increased;Cardiopulmonary failure;Insomnia;Circulatory collapse;Antiviral drug level above therapeutic;Subcutaneous abscess;Adrenocortical insufficiency acute;Application site oedema;Large intestinal ulcer haemorrhage;Sputum culture positive;Hypercholesterolaemia;Hiccups;Secondary adrenocortic…	HDAC2;PDE3A	Approved
DB00360	Sapropterin	TPH1;TH;PAH;NOS3	Phenylketonuria	Neck pain;Pharyngeal inflammation;Anxiety;Sneezing;Facial pain;Haemorrhage;Tonsillar hypertrophy;Polyuria;Discomfort;Treatment noncompliance;Myalgia;Gastric ulcer;Premature rupture of membranes;Gastritis;Leukocytosis;Irritability;CSF neutrophil count decreased;Urine output increased;Flushing;Bladder dilatation;Neutropenia;Laryngeal pain;Ear infection;Gastrooesophageal reflux disease;Oppositional …	NOS3	Approved
DB00242	Cladribine	POLE4;POLA1;POLE;RRM2;RRM2B;POLE2;PNP;POLE3;RRM1	Lymphoma;Leukaemia;Hyperthermia;Nausea;Chronic lymphocytic leukaemia;Hairy cell leukaemia;Neoplasm malignant;Pyrexia;Non-Hodgkin's lymphoma;Body temperature increased	Chimerism;Ventricular hypokinesia;Pruritus;Hypotension;Polyp;Gastrointestinal disorder;Angiopathy;Disease complication;Disorientation;Renal failure;Waldenstrom's macroglobulinaemia refractory;Monoplegia;Nephropathy;Chest X-ray abnormal;Vascular purpura;Lymphopenia;Optic atrophy;Rash;Staphylococcal sepsis;Polyneuropathy;Neuroendocrine carcinoma of the skin;Back pain;Fatigue;Pharyngitis;Dizziness;C…	POLA1;POLE;RRM2;RRM2B;PNP;POLE3;RRM1	Approved
DB00806	Pentoxifylline	PDE4B;ADORA2A;NT5E;PDE5A;ADORA1;PDE4A	Neuropathic arthropathy;Gangrene;Diabetes mellitus;Arterial occlusive disease;Obstruction;Angiopathy;Intermittent claudication;Skin ulcer;Ulcer;Cardiovascular disorder;Peripheral vascular disorder	Coronary artery surgery;Palpitations;Tracheobronchitis;Skin plaque;Obesity;Bile duct obstruction;Right ventricular failure;Headache;Seizure;Tremor;Optic atrophy;Prothrombin time prolonged;Silent myocardial infarction;Skin abrasion;Blood phosphorus increased;Gastric ulcer perforation;Accidental death;Scar;Quality of life decreased;Blood pH increased;Nasopharyngitis;Colour blindness;ECG signs of my…	PDE4B;PDE4A	Approved
DB01234	Dexamethasone	NOS2;NR0B1;NR3C1;NR1I2;ANXA1	Pemphigus;Tenosynovitis;Neoplasm;Rhinitis perennial;Neoplasm malignant;Polymyositis;Thermal burn;Iridocyclitis;Gouty arthritis;Dermatitis;Leukaemia;Tenderness;Laryngitis;Hypoplastic anaemia;Dermatitis allergic;Thrombocytopenic purpura;Eye disorder;Bursitis;Arteritis;Metastases to central nervous system;Serum sickness;Polyarteritis nodosa;Adrenogenital syndrome;Cutaneous sarcoidosis;Haemolytic ana…	Tooth infection;Neutropenia;Hypotony of eye;Gastrointestinal disorder;Haematochezia;Decreased interest;Metastases to lung;Blood creatinine decreased;Chronic sinusitis;Conjunctival haemorrhage;CSF neutrophil count decreased;Deep vein thrombosis;Blood alkaline phosphatase increased;Cervical dysplasia;Alveoloplasty;Gastrointestinal ulcer;Complication of device insertion;Schizophrenia;Oesophageal ulc…	NOS2	Approved
DB01151	Desipramine	ADRA2A;CHRM5;ADRA1B;SLC6A4;SMPD1;ADRA1A;ADRB2;CHRM3;ADRA2B;ADRA1D;HTR1A;ADRA2C;HTR2A;CHRM4;CHRM2;HRH1;ADRB1;SLC6A2;HTR2C;CHRM1;DRD2	Bipolar disorder;Psychotic disorder;Orthostatic hypotension;Persistent depressive disorder;Bipolar I disorder;Depression;Major depression	Psychomotor skills impaired;Erectile dysfunction;Diabetes mellitus;Jaw operation;Dermatitis;Hypoaesthesia;Arrhythmia;Discomfort;Adrenal suppression;Hallucination;Disturbance in sexual arousal;Glycosylated haemoglobin increased;Musculoskeletal discomfort;Electrocardiogram ST segment elevation;Hyponatraemic syndrome;Intervertebral disc disorder;Splenomegaly;Impulse-control disorder;Pneumonitis;Dysp…	SMPD1	Approved
DB01005	Hydroxyurea	RRM1	Chronic myeloid leukaemia;Neoplasm;Sickle cell disease;Ovarian cancer;Sickle cell anaemia;Renal failure;Hepatic function abnormal;Renal impairment;Leukaemia;Cervix carcinoma;Malignant melanoma;Neoplasm malignant;Lung neoplasm malignant;Acute chest syndrome;Ovarian epithelial cancer;Myeloproliferative neoplasm;Uterine cancer;Teratogenicity	Dyspnoea;Cardio-respiratory arrest neonatal;Intraocular lens implant;Parvovirus B19 infection;Hepatotoxicity;Strabismus;Urine output;Glycosylated haemoglobin increased;Thoracic cavity drainage;Thirst;Eye swelling;Listeriosis;Device related infection;Pulmonary oedema post fume inhalation;Severe acute respiratory syndrome;Peripheral venous disease;Borderline ovarian tumour;Septic shock;Abscess drai…	RRM1	Approved
DB00552	Pentostatin	ADA	Hairy cell leukaemia	Visual impairment;Gastrointestinal haemorrhage;Phlebitis;Acute respiratory distress syndrome;Retinopathy;Glossitis;Nervousness;Lymphopenia;Granulocytopenia;Blood potassium increased;Gastrointestinal pain;Blood pressure systolic decreased;Extravasation blood;Neonatal multi-organ failure;Transaminases increased;Renal disorder;Platelet count abnormal;Loss of libido;Mental impairment;Furuncle;Infusio…	ADA	Approved
